# Supplementary material for: BMP and FGF signaling interact to pattern mesoderm by controlling basic helix-loop-helix transcription factor activity
Source: eLife. 2018 Jun 7;7:e31018. doi: 10.7554/eLife.31018 (PMC6013256; doi:10.7554/eLife.31018)
Supplement: Figure 2—source data 1. [file elife-31018-fig2-data1.zip]

Archive with 62 entries (59 files):
- Figure 2-source data 1/
- Figure 2-source data 1/Tcf15 Replicate C.txt
- __MACOSX/
- __MACOSX/Figure 2-source data 1/
- __MACOSX/Figure 2-source data 1/._Tcf15 Replicate C.txt
- Figure 2-source data 1/Oct4 Replicate A Fgf2.txt
- __MACOSX/Figure 2-source data 1/._Oct4 Replicate A Fgf2.txt
- Figure 2-source data 1/Tcf15 Replicate A Fgf2.txt
- __MACOSX/Figure 2-source data 1/._Tcf15 Replicate A Fgf2.txt
- Figure 2-source data 1/Hand1 Replicate A.txt
- __MACOSX/Figure 2-source data 1/._Hand1 Replicate A.txt
- Figure 2-source data 1/Wnt3a Replicate A.txt
- __MACOSX/Figure 2-source data 1/._Wnt3a Replicate A.txt
- Figure 2-source data 1/Sox1 Replicate A.txt
- __MACOSX/Figure 2-source data 1/._Sox1 Replicate A.txt
- Figure 2-source data 1/Hand1 Replicate B.txt
- __MACOSX/Figure 2-source data 1/._Hand1 Replicate B.txt
- Figure 2-source data 1/Sox1 Replicate C.txt
- __MACOSX/Figure 2-source data 1/._Sox1 Replicate C.txt
- Figure 2-source data 1/T Replicate AB Bmp4.txt
- __MACOSX/Figure 2-source data 1/._T Replicate AB Bmp4.txt
- Figure 2-source data 1/Wnt3a Replicate B.txt
- __MACOSX/Figure 2-source data 1/._Wnt3a Replicate B.txt
- Figure 2-source data 1/Wnt3a Replicate C.txt
- __MACOSX/Figure 2-source data 1/._Wnt3a Replicate C.txt
- Figure 2-source data 1/Meox1 Replicate AB Bmp4.txt
- __MACOSX/Figure 2-source data 1/._Meox1 Replicate AB Bmp4.txt
- Figure 2-source data 1/Sox1 Replicate B.txt
- __MACOSX/Figure 2-source data 1/._Sox1 Replicate B.txt
- Figure 2-source data 1/Hand1 Replicate C.txt
- __MACOSX/Figure 2-source data 1/._Hand1 Replicate C.txt
- Figure 2-source data 1/Meox1 Replicate AB Fgf2.txt
- __MACOSX/Figure 2-source data 1/._Meox1 Replicate AB Fgf2.txt
- Figure 2-source data 1/Meox1 Replicate C.txt
- __MACOSX/Figure 2-source data 1/._Meox1 Replicate C.txt
- Figure 2-source data 1/T Replicate AB Fgf2.txt
- __MACOSX/Figure 2-source data 1/._T Replicate AB Fgf2.txt
- Figure 2-source data 1/Flk1 Replicate B.txt
- __MACOSX/Figure 2-source data 1/._Flk1 Replicate B.txt
- Figure 2-source data 1/FLk1 Replicate C.txt
- __MACOSX/Figure 2-source data 1/._FLk1 Replicate C.txt
- Figure 2-source data 1/FLk1 Replicate A.txt
- __MACOSX/Figure 2-source data 1/._FLk1 Replicate A.txt
- Figure 2-source data 1/Sox2 Replicate A.txt
- __MACOSX/Figure 2-source data 1/._Sox2 Replicate A.txt
- Figure 2-source data 1/T Replicate C.txt
- __MACOSX/Figure 2-source data 1/._T Replicate C.txt
- Figure 2-source data 1/Sox2 Replicate B.txt
- __MACOSX/Figure 2-source data 1/._Sox2 Replicate B.txt
- Figure 2-source data 1/Sox2 Replicate C.txt
- __MACOSX/Figure 2-source data 1/._Sox2 Replicate C.txt
- Figure 2-source data 1/Oct4 Replicate AB Bmp4.txt
- __MACOSX/Figure 2-source data 1/._Oct4 Replicate AB Bmp4.txt
- Figure 2-source data 1/Tcf15 Replicate B Fgf2.txt
- __MACOSX/Figure 2-source data 1/._Tcf15 Replicate B Fgf2.txt
- Figure 2-source data 1/Oct4 Replicate C.txt
- __MACOSX/Figure 2-source data 1/._Oct4 Replicate C.txt
- Figure 2-source data 1/Oct4 Replicate B Fgf2.txt
- __MACOSX/Figure 2-source data 1/._Oct4 Replicate B Fgf2.txt
- Figure 2-source data 1/Tcf15 Replicate AB Bmp4.txt
- __MACOSX/Figure 2-source data 1/._Tcf15 Replicate AB Bmp4.txt
- __MACOSX/._Figure 2-source data 1
