# Supplementary material for: BMP and FGF signaling interact to pattern mesoderm by controlling basic helix-loop-helix transcription factor activity
Source: eLife. 2018 Jun 7;7:e31018. doi: 10.7554/eLife.31018 (PMC6013256; doi:10.7554/eLife.31018)
Supplement: Figure 2—source data 1. [file elife-31018-fig2-data1.zip › Figure 2-source data 1/Tcf15 Replicate C.txt]

Experiment: 150618 E14 repl C Selected Filter: FAM (465-510)
Include	Color	Pos	Name	Cp	Concentration	Standard	Status
True	255	B4	C D0	29.74	1.41E3	0
True	255	C4	C D2	31.33	2.29E2	0	E - Extrapolated concentration in standard curve
True	255	D4	C Fgf D3	30.96	3.55E2	0	E - Extrapolated concentration in standard curve
True	255	E4	C Fgf D4	31.31	2.35E2	0	E - Extrapolated concentration in standard curve
True	255	F4	C Fgf D5	31.71	1.45E2	0	E - Extrapolated concentration in standard curve
True	255	G4	C Fgf D6	32.06	9.27E1	0	E - Extrapolated concentration in standard curve
True	255	H4	C Fgf D7	31.86	1.19E2	0	E - Extrapolated concentration in standard curve
True	255	I4	C Bmp D3	33.67	1.09E1	0	E - Extrapolated concentration in standard curve
True	255	J4	C Bmp D4	33.95	7.33E0	0	E - Extrapolated concentration in standard curve
True	255	K4	C Bmp D5	34.24	4.83E0	0	E - Extrapolated concentration in standard curve
True	255	L4	C Bmp D6	34.63	2.74E0	0	E - Extrapolated concentration in standard curve
True	255	M4	C Bmp D7	34.13	5.74E0	0	E - Extrapolated concentration in standard curve
True	65280	O4	water			0
True	255	B5	C D0	29.77	1.36E3	0
True	255	C5	C D2	31.45	1.99E2	0	E - Extrapolated concentration in standard curve
True	255	D5	C Fgf D3	30.91	3.80E2	0	E - Extrapolated concentration in standard curve
True	255	E5	C Fgf D4	31.54	1.78E2	0	E - Extrapolated concentration in standard curve
True	255	F5	C Fgf D5	31.68	1.49E2	0	E - Extrapolated concentration in standard curve
True	255	G5	C Fgf D6	32.03	9.72E1	0	E - Extrapolated concentration in standard curve
True	255	H5	C Fgf D7	31.75	1.37E2	0	E - Extrapolated concentration in standard curve
True	255	I5	C Bmp D3	33.79	9.29E0	0	E - Extrapolated concentration in standard curve
True	255	J5	C Bmp D4	33.54	1.32E1	0	E - Extrapolated concentration in standard curve
True	255	K5	C Bmp D5	33.69	1.06E1	0	E - Extrapolated concentration in standard curve
True	255	L5	C Bmp D6	34.25	4.80E0	0	E - Extrapolated concentration in standard curve
True	255	M5	C Bmp D7	34.33	4.24E0	0	E - Extrapolated concentration in standard curve
True	65280	O5	water			0
True	255	B6	C D0	29.51	1.79E3	0
True	255	C6	C D2	31.57	1.72E2	0	E - Extrapolated concentration in standard curve
True	255	D6	C Fgf D3	30.99	3.45E2	0	E - Extrapolated concentration in standard curve
True	255	E6	C Fgf D4	31.32	2.31E2	0	E - Extrapolated concentration in standard curve
True	255	F6	C Fgf D5	31.60	1.65E2	0	E - Extrapolated concentration in standard curve
True	255	G6	C Fgf D6	32.19	7.91E1	0	E - Extrapolated concentration in standard curve
True	255	H6	C Fgf D7	31.79	1.30E2	0	E - Extrapolated concentration in standard curve
True	255	I6	C Bmp D3	33.73	1.01E1	0	E - Extrapolated concentration in standard curve
True	255	J6	C Bmp D4	34.34	4.22E0	0	E - Extrapolated concentration in standard curve
True	255	K6	C Bmp D5	34.17	5.40E0	0	E - Extrapolated concentration in standard curve
True	255	L6	C Bmp D6	31.97	1.04E2	0	E - Extrapolated concentration in standard curve
True	255	M6	C Bmp D7	34.52	3.23E0	0	E - Extrapolated concentration in standard curve
True	65280	O6	water			0
