# Supplementary material for: BMP and FGF signaling interact to pattern mesoderm by controlling basic helix-loop-helix transcription factor activity
Source: eLife. 2018 Jun 7;7:e31018. doi: 10.7554/eLife.31018 (PMC6013256; doi:10.7554/eLife.31018)
Supplement: Figure 2—source data 1. [file elife-31018-fig2-data1.zip › Figure 2-source data 1/Oct4 Replicate A Fgf2.txt]

Experiment: 150413 26 A daily NMM Selected Filter: FAM (465-510)
Include	Color	Pos	Name	Cp	Concentration	Standard	Status
True	255	K3	A0	18.58	1.84E8	0	E - Extrapolated concentration in standard curve
True	255	K4	A2	21.48	2.33E7	0
True	255	K5	A3	26.06	7.54E5	0
True	255	K6	A4	29.53	4.90E4	0
True	255	K7	A5	30.94	1.55E4	0
True	255	K8	A6	32.77	3.40E3	0
True	255	K9	A7	34.25	9.79E2	0	E - Extrapolated concentration in standard curve
True	128	K10	STANARD	31.48	1.00E4	10000
True	255	K11	WATER	35.56	3.17E2	0
True	255	L3	A0	18.75	1.62E8	0	E - Extrapolated concentration in standard curve
True	255	L4	A2	21.50	2.30E7	0
True	255	L5	A3	26.02	7.79E5	0
True	255	L6	A4	29.22	6.27E4	0
True	255	L7	A5	31.18	1.27E4	0
True	255	L8	A6	33.07	2.65E3	0
True	65280	L9	A7			0
True	128	L10	STANARD	31.11	1.35E4	10000
True	255	L11	WATER	34.53	7.70E2	0
True	255	M3	A0	18.69	1.70E8	0	E - Extrapolated concentration in standard curve
True	255	M4	A2	21.54	2.23E7	0
True	255	M5	A3	26.00	7.93E5	0
True	255	M6	A4	29.53	4.89E4	0
True	255	M7	A5	30.89	1.63E4	0
True	255	M8	A6	32.73	3.54E3	0
True	65280	M9	A7			0
True	128	M10	STANARD	31.72	8.17E3	10000
True	255	M11	WATER	35.37	3.73E2	0
