# Supplementary material for: BMP and FGF signaling interact to pattern mesoderm by controlling basic helix-loop-helix transcription factor activity
Source: eLife. 2018 Jun 7;7:e31018. doi: 10.7554/eLife.31018 (PMC6013256; doi:10.7554/eLife.31018)
Supplement: Figure 2—source data 1. [file elife-31018-fig2-data1.zip › Figure 2-source data 1/Tcf15 Replicate A Fgf2.txt]

Experiment: 150413 26 A daily NMM Selected Filter: FAM (465-510)
Include	Color	Pos	Name	Cp	Concentration	Standard	Status
True	255	H14	A0	29.21	1.30E5	0
True	255	H15	A2	32.07	4.91E3	0
True	255	H16	A3	28.78	2.02E5	0
True	255	H17	A4	30.03	5.47E4	0
True	255	H18	A5	32.51	2.77E3	0
True	255	H19	A6	30.37	3.75E4	0
True	255	H20	A7	31.88	6.24E3	0
True	65280	H22	WATER			0
True	255	I14	A0	29.26	1.23E5	0
True	255	I15	A2	31.87	6.30E3	0
True	255	I16	A3	28.76	2.05E5	0
True	255	I17	A4	30.01	5.54E4	0
True	255	I18	A5	32.57	2.57E3	0
True	255	I19	A6	30.13	4.86E4	0
True	255	I20	A7	31.83	6.57E3	0
True	65280	I22	WATER			0
True	255	J14	A0	29.22	1.29E5	0
True	255	J15	A2	31.96	5.58E3	0
True	255	J16	A3	28.72	2.13E5	0
True	255	J17	A4	30.01	5.59E4	0
True	255	J18	A5	32.51	2.79E3	0
True	255	J19	A6	30.32	3.94E4	0
True	255	J20	A7	31.86	6.38E3	0
True	65280	J22	WATER			0
