# Supplementary material for: BMP and FGF signaling interact to pattern mesoderm by controlling basic helix-loop-helix transcription factor activity
Source: eLife. 2018 Jun 7;7:e31018. doi: 10.7554/eLife.31018 (PMC6013256; doi:10.7554/eLife.31018)
Supplement: Figure 2—source data 1. [file elife-31018-fig2-data1.zip › Figure 2-source data 1/Hand1 Replicate A.txt]

Experiment: 150619 E14 daily A Selected Filter: FAM (465-510)
Include	Color	Pos	Name	Cp	Concentration	Standard	Status
True	255	B4	D0	26.69	1.16E4	0
True	255	C4	D2	25.97	2.04E4	0
True	255	D4	D3 fgf	29.05	1.31E3	0
True	255	E4	D4 fgf	29.52	8.10E2	0	E - Extrapolated concentration in standard curve
True	255	F4	D5 fgf	29.24	1.09E3	0
True	255	G4	D6 fgf	32.02	4.44E1	0	E - Extrapolated concentration in standard curve
True	255	H4	D7 fgf	33.86	3.79E0	0	E - Extrapolated concentration in standard curve
True	255	I4	D3 bmp	18.93	4.47E6	0
True	255	J4	D4 bmp	19.32	3.30E6	0
True	255	K4	D5 bmp	19.10	3.92E6	0
True	255	L4	D6 bmp	19.81	2.27E6	0
True	255	M4	D7 bmp	21.20	7.83E5	0
True	65280	N4	water			0
True	255	B5	D0	26.77	1.08E4	0
True	255	C5	D2	26.05	1.92E4	0
True	255	D5	D3 fgf	29.01	1.37E3	0
True	255	E5	D4 fgf	29.45	8.72E2	0	E - Extrapolated concentration in standard curve
True	255	F5	D5 fgf	29.57	7.67E2	0	E - Extrapolated concentration in standard curve
True	255	G5	D6 fgf	32.02	4.44E1	0	E - Extrapolated concentration in standard curve
True	255	H5	D7 fgf	33.07	1.13E1	0	E - Extrapolated concentration in standard curve
True	255	I5	D3 bmp	18.95	4.38E6	0
True	255	J5	D4 bmp	19.30	3.36E6	0
True	255	K5	D5 bmp	19.32	3.31E6	0
True	255	L5	D6 bmp	19.75	2.38E6	0
True	255	M5	D7 bmp	21.53	6.12E5	0
True	65280	N5	water			0
True	255	B6	D0	26.67	1.17E4	0
True	255	C6	D2	25.99	2.02E4	0
True	255	D6	D3 fgf	28.76	1.77E3	0
True	255	E6	D4 fgf	29.66	6.97E2	0	E - Extrapolated concentration in standard curve
True	255	F6	D5 fgf	29.34	9.72E2	0	E - Extrapolated concentration in standard curve
True	255	G6	D6 fgf	32.70	1.85E1	0	E - Extrapolated concentration in standard curve
True	255	H6	D7 fgf	34.03	2.98E0	0	E - Extrapolated concentration in standard curve
True	255	I6	D3 bmp	18.98	4.30E6	0
True	255	J6	D4 bmp	19.24	3.53E6	0
True	255	K6	D5 bmp	19.13	3.83E6	0
True	255	L6	D6 bmp	19.76	2.37E6	0
True	255	M6	D7 bmp	21.20	7.83E5	0
True	65280	N6	water			0
