# Supplementary material for: BMP and FGF signaling interact to pattern mesoderm by controlling basic helix-loop-helix transcription factor activity
Source: eLife. 2018 Jun 7;7:e31018. doi: 10.7554/eLife.31018 (PMC6013256; doi:10.7554/eLife.31018)
Supplement: Figure 2—source data 1. [file elife-31018-fig2-data1.zip › Figure 2-source data 1/Wnt3a Replicate A.txt]

Experiment: 150619 E14 daily A Selected Filter: FAM (465-510)
Include	Color	Pos	Name	Cp	Concentration	Standard	Status
True	255	B13	D0	32.29	4.51E2	0	E - Extrapolated concentration in standard curve
True	255	C13	D2	23.08	2.64E6	0
True	255	D13	D3 fgf	28.45	3.38E4	0
True	255	E13	D4 fgf	29.93	7.36E3	0
True	255	F13	D5 fgf	32.20	5.03E2	0	E - Extrapolated concentration in standard curve
True	255	G13	D6 fgf	32.47	3.58E2	0	E - Extrapolated concentration in standard curve
True	255	H13	D7 fgf	32.25	4.75E2	0	E - Extrapolated concentration in standard curve
True	255	I13	D3 bmp	33.36	1.08E2	0	E - Extrapolated concentration in standard curve
True	255	J13	D4 bmp	32.96	1.88E2	0	E - Extrapolated concentration in standard curve
True	255	K13	D5 bmp	34.72	1.55E1	0	E - Extrapolated concentration in standard curve
True	255	L13	D6 bmp	35.85	2.77E0	0	E - Extrapolated concentration in standard curve
True	255	M13	D7 bmp	35.96	2.33E0	0	E - Extrapolated concentration in standard curve
True	128	N13	standard	24.33	1.02E6	1000000
True	65280	O13	water			0
True	255	B14	D0	32.16	5.32E2	0	E - Extrapolated concentration in standard curve
True	255	C14	D2	22.87	3.11E6	0
True	255	D14	D3 fgf	28.56	3.04E4	0
True	255	E14	D4 fgf	30.17	5.65E3	0
True	255	F14	D5 fgf	32.02	6.31E2	0	E - Extrapolated concentration in standard curve
True	255	G14	D6 fgf	31.63	1.03E3	0
True	16711680	H14	D7 fgf	32.50	3.40E2	0	?, E - Detector Call uncertain, Extrapolated concentration in standard curve
True	255	I14	D3 bmp	32.41	3.84E2	0	E - Extrapolated concentration in standard curve
True	255	J14	D4 bmp	32.79	2.34E2	0	E - Extrapolated concentration in standard curve
True	255	K14	D5 bmp	35.06	9.29E0	0	E - Extrapolated concentration in standard curve
True	255	L14	D6 bmp	35.23	7.16E0	0	E - Extrapolated concentration in standard curve
True	255	M14	D7 bmp	34.27	2.99E1	0	E - Extrapolated concentration in standard curve
True	128	N14	standard	24.35	1.00E6	1000000
True	65280	O14	water			0
True	255	B15	D0	33.51	8.84E1	0	E - Extrapolated concentration in standard curve
True	255	C15	D2	22.70	3.54E6	0
True	255	D15	D3 fgf	28.50	3.22E4	0
True	255	E15	D4 fgf	30.11	6.04E3	0
True	255	F15	D5 fgf	31.92	7.22E2	0	E - Extrapolated concentration in standard curve
True	255	G15	D6 fgf	31.99	6.57E2	0	E - Extrapolated concentration in standard curve
True	255	H15	D7 fgf	31.97	6.73E2	0	E - Extrapolated concentration in standard curve
True	255	I15	D3 bmp	33.05	1.66E2	0	E - Extrapolated concentration in standard curve
True	255	J15	D4 bmp	33.12	1.51E2	0	E - Extrapolated concentration in standard curve
True	255	K15	D5 bmp	34.62	1.80E1	0	E - Extrapolated concentration in standard curve
True	255	L15	D6 bmp	35.56	4.34E0	0	E - Extrapolated concentration in standard curve
True	65280	M15	D7 bmp			0
True	128	N15	standard	24.50	8.94E5	1000000
True	255	O15	water	37.62	1.49E-1	0
