# Supplementary material for: BMP and FGF signaling interact to pattern mesoderm by controlling basic helix-loop-helix transcription factor activity
Source: eLife. 2018 Jun 7;7:e31018. doi: 10.7554/eLife.31018 (PMC6013256; doi:10.7554/eLife.31018)
Supplement: Figure 2—source data 1. [file elife-31018-fig2-data1.zip › Figure 2-source data 1/Sox1 Replicate A.txt]

Experiment: 150619 E14 daily A Selected Filter: FAM (465-510)
Include	Color	Pos	Name	Cp	Concentration	Standard	Status
True	255	B7	D0	27.81	4.37E3	0
True	255	C7	D2	26.63	1.21E4	0
True	255	D7	D3 fgf	24.92	4.57E4	0
True	255	E7	D4 fgf	24.38	6.91E4	0
True	255	F7	D5 fgf	24.78	5.06E4	0
True	255	G7	D6 fgf	25.03	4.18E4	0
True	255	H7	D7 fgf	24.97	4.40E4	0
True	255	I7	D3 bmp	28.52	2.23E3	0
True	255	J7	D4 bmp	28.93	1.48E3	0
True	255	K7	D5 bmp	31.17	1.27E2	0	E - Extrapolated concentration in standard curve
True	255	L7	D6 bmp	33.04	1.17E1	0	E - Extrapolated concentration in standard curve
True	255	M7	D7 bmp	31.26	1.13E2	0	E - Extrapolated concentration in standard curve
True	65280	N7	water			0
True	255	B8	D0	27.81	4.35E3	0
True	255	C8	D2	26.89	9.78E3	0
True	255	D8	D3 fgf	24.76	5.14E4	0
True	255	E8	D4 fgf	24.64	5.67E4	0
True	255	F8	D5 fgf	24.95	4.45E4	0
True	255	G8	D6 fgf	24.94	4.50E4	0
True	255	H8	D7 fgf	24.67	5.53E4	0
True	255	I8	D3 bmp	28.76	1.76E3	0
True	255	J8	D4 bmp	28.81	1.68E3	0
True	255	K8	D5 bmp	31.79	5.92E1	0	E - Extrapolated concentration in standard curve
True	255	L8	D6 bmp	32.83	1.56E1	0	E - Extrapolated concentration in standard curve
True	255	M8	D7 bmp	32.14	3.86E1	0	E - Extrapolated concentration in standard curve
True	65280	N8	water			0
True	255	B9	D0	27.74	4.66E3	0
True	255	C9	D2	26.89	9.81E3	0
True	255	D9	D3 fgf	24.80	5.01E4	0
True	255	E9	D4 fgf	24.54	6.09E4	0
True	255	F9	D5 fgf	24.90	4.65E4	0
True	255	G9	D6 fgf	24.92	4.57E4	0
True	255	H9	D7 fgf	24.56	6.01E4	0
True	255	I9	D3 bmp	28.93	1.48E3	0
True	255	J9	D4 bmp	28.85	1.62E3	0
True	255	K9	D5 bmp	31.78	6.03E1	0	E - Extrapolated concentration in standard curve
True	255	L9	D6 bmp	32.76	1.72E1	0	E - Extrapolated concentration in standard curve
True	255	M9	D7 bmp	31.66	6.99E1	0	E - Extrapolated concentration in standard curve
True	65280	N9	water			0
