# Supplementary material for: BMP and FGF signaling interact to pattern mesoderm by controlling basic helix-loop-helix transcription factor activity
Source: eLife. 2018 Jun 7;7:e31018. doi: 10.7554/eLife.31018 (PMC6013256; doi:10.7554/eLife.31018)
Supplement: Figure 2—source data 1. [file elife-31018-fig2-data1.zip › Figure 2-source data 1/Hand1 Replicate B.txt]

Experiment: 150619 E14 dail B Selected Filter: FAM (465-510)
Include	Color	Pos	Name	Cp	Concentration	Standard	Status
True	255	B4	D0	26.47	1.74E4	0
True	255	C4	D2	26.21	2.15E4	0
True	255	D4	D3 fgf	29.12	1.54E3	0
True	255	E4	D4 fgf	28.96	1.82E3	0
True	255	F4	D5 fgf	29.87	7.05E2	0	E - Extrapolated concentration in standard curve
True	255	G4	D6 fgf	32.92	1.76E1	0	E - Extrapolated concentration in standard curve
True	255	H4	D7 fgf	32.81	2.04E1	0	E - Extrapolated concentration in standard curve
True	255	I4	D3 bmp	18.53	7.68E6	0
True	255	J4	D4 bmp	19.54	3.55E6	0
True	255	K4	D5 bmp	19.06	5.11E6	0
True	255	L4	D6 bmp	19.90	2.68E6	0
True	255	M4	D7 bmp	21.30	9.18E5	0
True	65280	N4	water			0
True	255	B5	D0	26.47	1.75E4	0
True	255	C5	D2	26.20	2.17E4	0
True	255	D5	D3 fgf	29.16	1.49E3	0
True	255	E5	D4 fgf	29.29	1.29E3	0
True	255	F5	D5 fgf	29.36	1.22E3	0
True	255	G5	D6 fgf	32.39	3.52E1	0	E - Extrapolated concentration in standard curve
True	255	H5	D7 fgf	33.36	9.70E0	0	E - Extrapolated concentration in standard curve
True	255	I5	D3 bmp	18.65	6.97E6	0
True	255	J5	D4 bmp	19.63	3.30E6	0
True	255	K5	D5 bmp	19.18	4.67E6	0
True	255	L5	D6 bmp	19.91	2.66E6	0
True	255	M5	D7 bmp	21.64	7.08E5	0
True	65280	N5	water			0
True	255	B6	D0	26.55	1.64E4	0
True	255	C6	D2	26.18	2.20E4	0
True	255	D6	D3 fgf	28.95	1.83E3	0
True	255	E6	D4 fgf	29.09	1.59E3	0
True	255	F6	D5 fgf	29.67	8.74E2	0	E - Extrapolated concentration in standard curve
True	255	G6	D6 fgf	32.96	1.66E1	0	E - Extrapolated concentration in standard curve
True	255	H6	D7 fgf	33.64	6.54E0	0	E - Extrapolated concentration in standard curve
True	255	I6	D3 bmp	18.61	7.19E6	0
True	255	J6	D4 bmp	19.54	3.54E6	0
True	255	K6	D5 bmp	19.16	4.73E6	0
True	255	L6	D6 bmp	19.89	2.70E6	0
True	255	M6	D7 bmp	21.37	8.69E5	0
True	65280	N6	water			0
