# Supplementary material for: BMP and FGF signaling interact to pattern mesoderm by controlling basic helix-loop-helix transcription factor activity
Source: eLife. 2018 Jun 7;7:e31018. doi: 10.7554/eLife.31018 (PMC6013256; doi:10.7554/eLife.31018)
Supplement: Figure 2—source data 1. [file elife-31018-fig2-data1.zip › Figure 2-source data 1/T Replicate AB Bmp4.txt]

Experiment: 150525 NMM bmp Selected Filter: FAM (465-510)
Include	Color	Pos	Name	Cp	Concentration	Standard	Status
True	255	A7	A D0	18.56	4.40E9	0	E - Extrapolated concentration in standard curve
True	255	B7	A D2	16.72	1.80E10	0	E - Extrapolated concentration in standard curve
True	255	C7	A D3 BMP	23.94	7.18E7	0
True	255	D7	A D4 BMP	27.31	5.05E6	0
True	255	E7	A D5 BMP	29.56	5.76E5	0
True	255	F7	A D6 BMP	31.29	8.18E4	0
True	255	G7	A D7 BMP	31.64	5.29E4	0
True	255	H7	B D0	18.64	4.14E9	0	E - Extrapolated concentration in standard curve
True	255	I7	B D2	16.35	2.39E10	0	E - Extrapolated concentration in standard curve
True	255	J7	B D3 BMP	24.86	3.54E7	0
True	255	K7	B D4 BMP	28.63	1.49E6	0
True	255	L7	B D5 BMP	30.21	2.83E5	0
True	255	M7	B D6 BMP	31.54	5.99E4	0
True	255	N7	B D7 BMP	32.93	1.02E4	0
True	65280	O7	WATER			0
True	255	A8	A D0	18.75	3.79E9	0	E - Extrapolated concentration in standard curve
True	255	B8	A D2	16.75	1.76E10	0	E - Extrapolated concentration in standard curve
True	255	C8	A D3 BMP	23.92	7.25E7	0
True	255	D8	A D4 BMP	27.21	5.52E6	0
True	255	E8	A D5 BMP	30.22	2.82E5	0
True	16711680	F8	A D6 BMP	31.32	7.81E4	0	? - Detector Call uncertain
True	255	G8	A D7 BMP	32.89	1.07E4	0
True	255	H8	B D0	18.66	4.07E9	0	E - Extrapolated concentration in standard curve
True	255	I8	B D2	16.39	2.31E10	0	E - Extrapolated concentration in standard curve
True	255	J8	B D3 BMP	24.94	3.33E7	0
True	255	K8	B D4 BMP	28.79	1.27E6	0
True	255	L8	B D5 BMP	29.73	4.80E5	0
True	255	M8	B D6 BMP	31.25	8.51E4	0
True	255	N8	B D7 BMP	32.30	2.33E4	0
True	65280	O8	WATER			0
True	255	A9	A D0	18.73	3.86E9	0	E - Extrapolated concentration in standard curve
True	255	B9	A D2	16.57	2.01E10	0	E - Extrapolated concentration in standard curve
True	255	C9	A D3 BMP	23.96	7.05E7	0
True	255	D9	A D4 BMP	27.29	5.17E6	0
True	255	E9	A D5 BMP	30.24	2.74E5	0
True	255	F9	A D6 BMP	31.74	4.68E4	0
True	255	G9	A D7 BMP	32.08	3.06E4	0
True	255	H9	B D0	18.70	3.96E9	0	E - Extrapolated concentration in standard curve
True	255	I9	B D2	16.53	2.07E10	0	E - Extrapolated concentration in standard curve
True	255	J9	B D3 BMP	24.98	3.23E7	0
True	255	K9	B D4 BMP	28.51	1.66E6	0
True	255	L9	B D5 BMP	30.33	2.49E5	0
True	255	M9	B D6 BMP	30.62	1.78E5	0
True	255	N9	B D7 BMP	31.12	9.99E4	0
True	65280	O9	WATER			0
