# Supplementary material for: BMP and FGF signaling interact to pattern mesoderm by controlling basic helix-loop-helix transcription factor activity
Source: eLife. 2018 Jun 7;7:e31018. doi: 10.7554/eLife.31018 (PMC6013256; doi:10.7554/eLife.31018)
Supplement: Figure 2—source data 1. [file elife-31018-fig2-data1.zip › Figure 2-source data 1/Wnt3a Replicate B.txt]

Experiment: 150619 E14 dail B Selected Filter: FAM (465-510)
Include	Color	Pos	Name	Cp	Concentration	Standard	Status
True	255	B13	D0	31.65	9.04E2	0	E - Extrapolated concentration in standard curve
True	255	C13	D2	22.39	4.06E6	0
True	255	D13	D3 fgf	28.65	2.52E4	0
True	255	E13	D4 fgf	30.34	4.26E3	0
True	255	F13	D5 fgf	31.34	1.33E3	0
True	255	G13	D6 fgf	31.79	7.61E2	0	E - Extrapolated concentration in standard curve
True	255	H13	D7 fgf	31.32	1.36E3	0
True	255	I13	D3 bmp	33.37	9.68E1	0	E - Extrapolated concentration in standard curve
True	255	J13	D4 bmp	34.84	1.18E1	0	E - Extrapolated concentration in standard curve
True	255	K13	D5 bmp	35.30	5.83E0	0	E - Extrapolated concentration in standard curve
True	255	L13	D6 bmp	34.03	3.83E1	0	E - Extrapolated concentration in standard curve
True	16711680	M13	D7 bmp	36.01	1.93E0	0	?, E - Detector Call uncertain, Extrapolated concentration in standard curve
True	128	N13	standard	24.22	1.00E6	1000000
True	65280	O13	water			0
True	255	B14	D0	32.02	5.73E2	0	E - Extrapolated concentration in standard curve
True	255	C14	D2	22.64	3.35E6	0
True	255	D14	D3 fgf	28.84	2.09E4	0
True	255	E14	D4 fgf	30.15	5.22E3	0
True	255	F14	D5 fgf	31.51	1.07E3	0
True	255	G14	D6 fgf	31.81	7.46E2	0	E - Extrapolated concentration in standard curve
True	255	H14	D7 fgf	32.24	4.32E2	0	E - Extrapolated concentration in standard curve
True	255	I14	D3 bmp	32.59	2.74E2	0	E - Extrapolated concentration in standard curve
True	255	J14	D4 bmp	34.99	9.39E0	0	E - Extrapolated concentration in standard curve
True	255	K14	D5 bmp	34.59	1.69E1	0	E - Extrapolated concentration in standard curve
True	255	L14	D6 bmp	35.63	3.51E0	0	E - Extrapolated concentration in standard curve
True	255	M14	D7 bmp	35.48	4.44E0	0	E - Extrapolated concentration in standard curve
True	128	N14	standard	24.63	7.30E5	1000000
True	65280	O14	water			0
True	255	B15	D0	31.95	6.28E2	0	E - Extrapolated concentration in standard curve
True	255	C15	D2	22.89	2.77E6	0
True	255	D15	D3 fgf	28.45	3.07E4	0
True	255	E15	D4 fgf	29.97	6.37E3	0
True	255	F15	D5 fgf	32.49	3.15E2	0	E - Extrapolated concentration in standard curve
True	255	G15	D6 fgf	31.57	1.00E3	0
True	255	H15	D7 fgf	31.83	7.22E2	0	E - Extrapolated concentration in standard curve
True	255	I15	D3 bmp	32.82	2.04E2	0	E - Extrapolated concentration in standard curve
True	16711680	J15	D4 bmp	33.86	4.91E1	0	?, E - Detector Call uncertain, Extrapolated concentration in standard curve
True	255	K15	D5 bmp	36.76	5.69E-1	0	E - Extrapolated concentration in standard curve
True	65280	L15	D6 bmp			0
True	255	M15	D7 bmp	35.94	2.15E0	0	E - Extrapolated concentration in standard curve
True	128	N15	standard	24.19	1.02E6	1000000
True	65280	O15	water			0
