# Supplementary material for: BMP and FGF signaling interact to pattern mesoderm by controlling basic helix-loop-helix transcription factor activity
Source: eLife. 2018 Jun 7;7:e31018. doi: 10.7554/eLife.31018 (PMC6013256; doi:10.7554/eLife.31018)
Supplement: Figure 2—source data 1. [file elife-31018-fig2-data1.zip › Figure 2-source data 1/Sox1 Replicate B.txt]

Experiment: 150619 E14 dail B Selected Filter: FAM (465-510)
Include	Color	Pos	Name	Cp	Concentration	Standard	Status
True	255	B7	D0	27.54	7.03E3	0
True	255	C7	D2	27.30	8.68E3	0
True	255	D7	D3 fgf	24.91	5.81E4	0
True	255	E7	D4 fgf	24.14	1.05E5	0
True	255	F7	D5 fgf	24.95	5.65E4	0
True	255	G7	D6 fgf	25.14	4.89E4	0
True	255	H7	D7 fgf	24.70	6.82E4	0
True	255	I7	D3 bmp	29.32	1.27E3	0
True	255	J7	D4 bmp	28.93	1.88E3	0
True	255	K7	D5 bmp	31.86	6.86E1	0	E - Extrapolated concentration in standard curve
True	255	L7	D6 bmp	31.30	1.37E2	0	E - Extrapolated concentration in standard curve
True	255	M7	D7 bmp	32.00	5.79E1	0	E - Extrapolated concentration in standard curve
True	65280	N7	water			0
True	255	B8	D0	27.69	6.14E3	0
True	255	C8	D2	27.05	1.08E4	0
True	255	D8	D3 fgf	24.87	5.99E4	0
True	255	E8	D4 fgf	24.18	1.02E5	0
True	255	F8	D5 fgf	24.92	5.77E4	0
True	255	G8	D6 fgf	25.19	4.71E4	0
True	255	H8	D7 fgf	24.69	6.89E4	0
True	255	I8	D3 bmp	29.68	8.62E2	0	E - Extrapolated concentration in standard curve
True	255	J8	D4 bmp	28.97	1.80E3	0
True	255	K8	D5 bmp	32.32	3.87E1	0	E - Extrapolated concentration in standard curve
True	255	L8	D6 bmp	31.71	8.32E1	0	E - Extrapolated concentration in standard curve
True	255	M8	D7 bmp	31.91	6.47E1	0	E - Extrapolated concentration in standard curve
True	65280	N8	water			0
True	255	B9	D0	27.53	7.12E3	0
True	255	C9	D2	27.19	9.54E3	0
True	255	D9	D3 fgf	24.80	6.35E4	0
True	255	E9	D4 fgf	24.06	1.12E5	0
True	255	F9	D5 fgf	25.13	4.91E4	0
True	255	G9	D6 fgf	25.23	4.56E4	0
True	255	H9	D7 fgf	24.17	1.03E5	0
True	255	I9	D3 bmp	29.46	1.09E3	0
True	255	J9	D4 bmp	28.85	2.03E3	0
True	255	K9	D5 bmp	32.06	5.37E1	0	E - Extrapolated concentration in standard curve
True	255	L9	D6 bmp	30.97	2.03E2	0	E - Extrapolated concentration in standard curve
True	255	M9	D7 bmp	32.02	5.68E1	0	E - Extrapolated concentration in standard curve
True	65280	N9	water			0
