# Supplementary material for: BMP and FGF signaling interact to pattern mesoderm by controlling basic helix-loop-helix transcription factor activity
Source: eLife. 2018 Jun 7;7:e31018. doi: 10.7554/eLife.31018 (PMC6013256; doi:10.7554/eLife.31018)
Supplement: Figure 2—source data 1. [file elife-31018-fig2-data1.zip › Figure 2-source data 1/T Replicate AB Fgf2.txt]

Experiment: 150410 Amy cDNA test Selected Filter: FAM (465-510)
Include	Color	Pos	Name	Cp	Concentration	Standard	Status
True	255	E2	A0	18.55	2.89E8	0	E - Extrapolated concentration in standard curve
True	255	E3	A2	16.70	1.18E9	0	E - Extrapolated concentration in standard curve
True	255	E4	A3	19.03	1.99E8	0	E - Extrapolated concentration in standard curve
True	255	E5	A4	19.85	1.06E8	0	E - Extrapolated concentration in standard curve
True	255	E6	A5	21.08	4.14E7	0
True	255	E7	A6	22.45	1.45E7	0
True	255	E8	A7	21.61	2.76E7	0
True	255	E11	B0	18.60	2.77E8	0	E - Extrapolated concentration in standard curve
True	255	E12	B2	16.11	1.86E9	0	E - Extrapolated concentration in standard curve
True	255	E13	B3	18.87	2.25E8	0	E - Extrapolated concentration in standard curve
True	255	E14	B4	20.05	9.16E7	0
True	255	E15	B5	21.02	4.34E7	0
True	255	E16	B6	22.29	1.65E7	0
True	255	E17	B7	21.47	3.08E7	0
True	65280	E20	WATER			0
True	255	F2	A0	18.60	2.76E8	0	E - Extrapolated concentration in standard curve
True	255	F3	A2	16.82	1.08E9	0	E - Extrapolated concentration in standard curve
True	255	F4	A3	18.86	2.27E8	0	E - Extrapolated concentration in standard curve
True	255	F5	A4	19.89	1.03E8	0	E - Extrapolated concentration in standard curve
True	255	F6	A5	21.14	3.96E7	0
True	255	F7	A6	22.46	1.44E7	0
True	255	F8	A7	21.58	2.83E7	0
True	255	F11	B0	18.65	2.65E8	0	E - Extrapolated concentration in standard curve
True	255	F12	B2	16.24	1.68E9	0	E - Extrapolated concentration in standard curve
True	255	F13	B3	18.93	2.15E8	0	E - Extrapolated concentration in standard curve
True	255	F14	B4	20.00	9.45E7	0
True	255	F15	B5	20.79	5.20E7	0
True	255	F16	B6	22.33	1.59E7	0
True	255	F17	B7	21.50	3.01E7	0
True	65280	F20	WATER			0
True	255	G2	A0	18.67	2.63E8	0	E - Extrapolated concentration in standard curve
True	255	G3	A2	16.77	1.12E9	0	E - Extrapolated concentration in standard curve
True	255	G4	A3	19.09	1.90E8	0	E - Extrapolated concentration in standard curve
True	255	G5	A4	19.89	1.03E8	0	E - Extrapolated concentration in standard curve
True	255	G6	A5	20.99	4.45E7	0
True	255	G7	A6	22.50	1.40E7	0
True	255	G8	A7	21.55	2.91E7	0
True	255	G11	B0	18.65	2.66E8	0	E - Extrapolated concentration in standard curve
True	255	G12	B2	16.19	1.75E9	0	E - Extrapolated concentration in standard curve
True	255	G13	B3	18.90	2.19E8	0	E - Extrapolated concentration in standard curve
True	255	G14	B4	20.06	9.06E7	0
True	255	G15	B5	21.05	4.26E7	0
True	255	G16	B6	22.20	1.76E7	0
True	255	G17	B7	21.44	3.14E7	0
True	65280	G20	WATER			0
