# Supplementary material for: BMP and FGF signaling interact to pattern mesoderm by controlling basic helix-loop-helix transcription factor activity
Source: eLife. 2018 Jun 7;7:e31018. doi: 10.7554/eLife.31018 (PMC6013256; doi:10.7554/eLife.31018)
Supplement: Figure 2—source data 1. [file elife-31018-fig2-data1.zip › Figure 2-source data 1/Flk1 Replicate B.txt]

Experiment: 150619 E14 dail B Selected Filter: FAM (465-510)
Include	Color	Pos	Name	Cp	Concentration	Standard	Status
True	255	B16	D0	29.69	9.53E1	0	E - Extrapolated concentration in standard curve
True	255	C16	D2	30.76	2.89E1	0	E - Extrapolated concentration in standard curve
True	255	D16	D3 fgf	28.66	2.75E2	0	E - Extrapolated concentration in standard curve
True	255	E16	D4 fgf	28.23	4.13E2	0	E - Extrapolated concentration in standard curve
True	255	F16	D5 fgf	29.95	7.20E1	0	E - Extrapolated concentration in standard curve
True	255	G16	D6 fgf	30.32	4.77E1	0	E - Extrapolated concentration in standard curve
True	255	H16	D7 fgf	29.82	8.21E1	0	E - Extrapolated concentration in standard curve
True	255	I16	D3 bmp	23.71	1.61E4	0
True	255	J16	D4 bmp	22.71	3.48E4	0
True	255	K16	D5 bmp	24.74	7.35E3	0
True	255	L16	D6 bmp	22.77	3.31E4	0
True	255	M16	D7 bmp	23.00	2.79E4	0
True	128	N16	standard	21.40	9.51E4	100000
True	65280	O16	water			0
True	255	B17	D0	29.43	1.26E2	0	E - Extrapolated concentration in standard curve
True	255	C17	D2	30.38	4.44E1	0	E - Extrapolated concentration in standard curve
True	255	D17	D3 fgf	27.89	5.70E2	0	E - Extrapolated concentration in standard curve
True	255	E17	D4 fgf	28.08	4.79E2	0	E - Extrapolated concentration in standard curve
True	255	F17	D5 fgf	29.43	1.25E2	0	E - Extrapolated concentration in standard curve
True	255	G17	D6 fgf	31.29	1.55E1	0	E - Extrapolated concentration in standard curve
True	255	H17	D7 fgf	30.38	4.44E1	0	E - Extrapolated concentration in standard curve
True	255	I17	D3 bmp	23.96	1.34E4	0
True	255	J17	D4 bmp	23.63	1.72E4	0
True	255	K17	D5 bmp	23.74	1.58E4	0
True	255	L17	D6 bmp	22.36	4.56E4	0
True	255	M17	D7 bmp	22.21	5.09E4	0
True	128	N17	standard	20.99	1.30E5	100000
True	65280	O17	water			0
True	255	B18	D0	29.42	1.27E2	0	E - Extrapolated concentration in standard curve
True	255	C18	D2	30.21	5.38E1	0	E - Extrapolated concentration in standard curve
True	255	D18	D3 fgf	28.17	4.41E2	0	E - Extrapolated concentration in standard curve
True	255	E18	D4 fgf	28.39	3.56E2	0	E - Extrapolated concentration in standard curve
True	255	F18	D5 fgf	29.10	1.76E2	0	E - Extrapolated concentration in standard curve
True	255	G18	D6 fgf	31.12	1.88E1	0	E - Extrapolated concentration in standard curve
True	255	H18	D7 fgf	30.62	3.38E1	0	E - Extrapolated concentration in standard curve
True	255	I18	D3 bmp	23.47	1.94E4	0
True	255	J18	D4 bmp	22.58	3.84E4	0
True	255	K18	D5 bmp	23.49	1.92E4	0
True	255	L18	D6 bmp	23.43	2.00E4	0
True	255	M18	D7 bmp	22.77	3.31E4	0
True	128	N18	standard	21.33	1.00E5	100000
True	65280	O18	water			0
