# Supplementary material for: BMP and FGF signaling interact to pattern mesoderm by controlling basic helix-loop-helix transcription factor activity
Source: eLife. 2018 Jun 7;7:e31018. doi: 10.7554/eLife.31018 (PMC6013256; doi:10.7554/eLife.31018)
Supplement: Figure 2—source data 1. [file elife-31018-fig2-data1.zip › Figure 2-source data 1/FLk1 Replicate C.txt]

Experiment: 150522 NMM C daily Selected Filter: FAM (465-510)
Include	Color	Pos	Name	Cp	Concentration	Standard	Status
True	255	B13	D0	31.81	7.06E1	0	E - Extrapolated concentration in standard curve
True	255	C13	D2	29.27	1.28E3	0
True	255	D13	D3 fgf	26.98	1.10E4	0
True	255	E13	D4 fgf	27.66	6.06E3	0
True	255	F13	D5 fgf	28.65	2.39E3	0
True	255	G13	D6 fgf	29.00	1.68E3	0
True	255	H13	D7 fgf	27.62	6.30E3	0
True	255	I13	D3 bmp	24.31	8.83E4	0
True	255	J13	D4 bmp	23.36	1.82E5	0
True	255	K13	D5 bmp	25.29	4.17E4	0
True	255	L13	D6 bmp	23.74	1.36E5	0
True	255	M13	D7 bmp	24.10	1.03E5	0
True	128	N13	standard	21.37	8.33E5	1000000
True	65280	O13	water			0
True	255	B14	D0	30.42	3.67E2	0	E - Extrapolated concentration in standard curve
True	255	C14	D2	29.69	8.22E2	0	E - Extrapolated concentration in standard curve
True	255	D14	D3 fgf	27.02	1.06E4	0
True	255	E14	D4 fgf	28.05	4.24E3	0
True	255	F14	D5 fgf	28.90	1.86E3	0
True	255	G14	D6 fgf	28.81	2.03E3	0
True	255	H14	D7 fgf	28.33	3.24E3	0
True	255	I14	D3 bmp	24.31	8.84E4	0
True	255	J14	D4 bmp	23.78	1.33E5	0
True	255	K14	D5 bmp	24.45	7.92E4	0
True	255	L14	D6 bmp	23.73	1.38E5	0
True	255	M14	D7 bmp	24.07	1.06E5	0
True	128	N14	standard	21.14	1.00E6	1000000
True	65280	O14	water			0
True	255	B15	D0	30.62	2.92E2	0	E - Extrapolated concentration in standard curve
True	255	C15	D2	29.34	1.18E3	0
True	255	D15	D3 fgf	27.41	7.56E3	0
True	255	E15	D4 fgf	27.82	5.22E3	0
True	255	F15	D5 fgf	28.79	2.07E3	0
True	255	G15	D6 fgf	28.79	2.06E3	0
True	255	H15	D7 fgf	29.13	1.47E3	0
True	255	I15	D3 bmp	23.89	1.22E5	0
True	255	J15	D4 bmp	23.57	1.55E5	0
True	255	K15	D5 bmp	25.87	2.67E4	0
True	255	L15	D6 bmp	24.36	8.48E4	0
True	255	M15	D7 bmp	24.04	1.08E5	0
True	128	N15	standard	20.23	1.99E6	1000000
True	65280	O15	water			0
