# Supplementary material for: BMP and FGF signaling interact to pattern mesoderm by controlling basic helix-loop-helix transcription factor activity
Source: eLife. 2018 Jun 7;7:e31018. doi: 10.7554/eLife.31018 (PMC6013256; doi:10.7554/eLife.31018)
Supplement: Figure 2—source data 1. [file elife-31018-fig2-data1.zip › Figure 2-source data 1/FLk1 Replicate A.txt]

Experiment: 150619 E14 daily A Selected Filter: FAM (465-510)
Include	Color	Pos	Name	Cp	Concentration	Standard	Status
True	255	B16	D0	30.02	8.95E1	0	E - Extrapolated concentration in standard curve
True	255	C16	D2	30.01	9.10E1	0	E - Extrapolated concentration in standard curve
True	255	D16	D3 fgf	28.81	3.20E2	0	E - Extrapolated concentration in standard curve
True	255	E16	D4 fgf	27.89	7.72E2	0	E - Extrapolated concentration in standard curve
True	255	F16	D5 fgf	29.85	1.08E2	0	E - Extrapolated concentration in standard curve
True	255	G16	D6 fgf	30.70	4.20E1	0	E - Extrapolated concentration in standard curve
True	255	H16	D7 fgf	30.82	3.65E1	0	E - Extrapolated concentration in standard curve
True	255	I16	D3 bmp	25.41	5.98E3	0
True	255	J16	D4 bmp	23.24	3.14E4	0
True	255	K16	D5 bmp	24.30	1.40E4	0
True	255	L16	D6 bmp	22.46	5.69E4	0
True	255	M16	D7 bmp	22.59	5.18E4	0
True	128	N16	standard	21.73	1.00E5	100000
True	65280	O16	water			0
True	255	B17	D0	29.93	9.92E1	0	E - Extrapolated concentration in standard curve
True	255	C17	D2	30.04	8.83E1	0	E - Extrapolated concentration in standard curve
True	255	D17	D3 fgf	28.21	5.73E2	0	E - Extrapolated concentration in standard curve
True	255	E17	D4 fgf	28.66	3.72E2	0	E - Extrapolated concentration in standard curve
True	255	F17	D5 fgf	29.48	1.61E2	0	E - Extrapolated concentration in standard curve
True	255	G17	D6 fgf	31.71	1.25E1	0	E - Extrapolated concentration in standard curve
True	255	H17	D7 fgf	30.70	4.19E1	0	E - Extrapolated concentration in standard curve
True	255	I17	D3 bmp	25.14	7.37E3	0
True	255	J17	D4 bmp	23.29	3.04E4	0
True	255	K17	D5 bmp	23.41	2.76E4	0
True	255	L17	D6 bmp	22.10	7.49E4	0
True	255	M17	D7 bmp	22.38	6.07E4	0
True	128	N17	standard	21.94	8.51E4	100000
True	65280	O17	water			0
True	255	B18	D0	29.52	1.53E2	0	E - Extrapolated concentration in standard curve
True	255	C18	D2	30.34	6.33E1	0	E - Extrapolated concentration in standard curve
True	255	D18	D3 fgf	28.64	3.78E2	0	E - Extrapolated concentration in standard curve
True	255	E18	D4 fgf	28.13	6.17E2	0	E - Extrapolated concentration in standard curve
True	255	F18	D5 fgf	29.86	1.08E2	0	E - Extrapolated concentration in standard curve
True	255	G18	D6 fgf	31.07	2.70E1	0	E - Extrapolated concentration in standard curve
True	255	H18	D7 fgf	31.12	2.56E1	0	E - Extrapolated concentration in standard curve
True	255	I18	D3 bmp	24.21	1.49E4	0
True	255	J18	D4 bmp	22.76	4.53E4	0
True	255	K18	D5 bmp	23.75	2.12E4	0
True	255	L18	D6 bmp	22.71	4.70E4	0
True	255	M18	D7 bmp	22.39	6.04E4	0
True	128	N18	standard	21.41	1.27E5	100000
True	255	O18	water	37.16	4.34E-3	0
