# Supplementary material for: BMP and FGF signaling interact to pattern mesoderm by controlling basic helix-loop-helix transcription factor activity
Source: eLife. 2018 Jun 7;7:e31018. doi: 10.7554/eLife.31018 (PMC6013256; doi:10.7554/eLife.31018)
Supplement: Figure 2—source data 1. [file elife-31018-fig2-data1.zip › Figure 2-source data 1/Sox2 Replicate A.txt]

Experiment: 150619 E14 daily A Selected Filter: FAM (465-510)
Include	Color	Pos	Name	Cp	Concentration	Standard	Status
True	255	B10	D0	23.93	9.74E4	0
True	255	C10	D2	24.18	8.05E4	0
True	255	D10	D3 fgf	23.01	1.97E5	0
True	255	E10	D4 fgf	22.96	2.04E5	0
True	255	F10	D5 fgf	22.56	2.77E5	0
True	255	G10	D6 fgf	22.54	2.81E5	0
True	255	H10	D7 fgf	21.99	4.28E5	0
True	255	I10	D3 bmp	26.10	1.86E4	0
True	255	J10	D4 bmp	27.60	5.26E3	0
True	255	K10	D5 bmp	28.91	1.52E3	0
True	255	L10	D6 bmp	30.81	1.94E2	0	E - Extrapolated concentration in standard curve
True	255	M10	D7 bmp	31.89	5.28E1	0	E - Extrapolated concentration in standard curve
True	65280	N10	water			0
True	255	B11	D0	23.58	1.27E5	0
True	255	C11	D2	24.33	7.15E4	0
True	255	D11	D3 fgf	23.12	1.80E5	0
True	255	E11	D4 fgf	22.73	2.43E5	0
True	255	F11	D5 fgf	22.97	2.03E5	0
True	255	G11	D6 fgf	22.60	2.70E5	0
True	255	H11	D7 fgf	22.01	4.22E5	0
True	255	I11	D3 bmp	26.08	1.87E4	0
True	255	J11	D4 bmp	27.67	4.96E3	0
True	255	K11	D5 bmp	29.13	1.21E3	0
True	255	L11	D6 bmp	30.46	2.88E2	0	E - Extrapolated concentration in standard curve
True	255	M11	D7 bmp	31.35	1.03E2	0	E - Extrapolated concentration in standard curve
True	65280	N11	water			0
True	255	B12	Sample 36	24.59	5.85E4	0
True	255	C12	D0	24.16	8.17E4	0
True	255	D12	D2	23.54	1.31E5	0
True	255	E12	D3 fgf	22.84	2.24E5	0
True	255	F12	D4 fgf	22.75	2.41E5	0
True	255	G12	D5 fgf	22.77	2.36E5	0
True	255	H12	D6 fgf	22.00	4.26E5	0
True	255	I12	D7 fgf	25.97	2.04E4	0
True	255	J12	D3 bmp	27.54	5.56E3	0
True	255	K12	D4 bmp	28.98	1.41E3	0
True	255	L12	D5 bmp	30.72	2.14E2	0	E - Extrapolated concentration in standard curve
True	255	M12	D6 bmp	31.75	6.25E1	0	E - Extrapolated concentration in standard curve
True	65280	N12	D7 bmp			0
