# Supplementary material for: BMP and FGF signaling interact to pattern mesoderm by controlling basic helix-loop-helix transcription factor activity
Source: eLife. 2018 Jun 7;7:e31018. doi: 10.7554/eLife.31018 (PMC6013256; doi:10.7554/eLife.31018)
Supplement: Figure 2—source data 1. [file elife-31018-fig2-data1.zip › Figure 2-source data 1/T Replicate C.txt]

Experiment: 150522 Amy NMM daily Selected Filter: FAM (465-510)
Include	Color	Pos	Name	Cp	Concentration	Standard	Status
True	255	H1	D0	17.26	5.83E9	0	E - Extrapolated concentration in standard curve
True	255	H2	D2	16.73	8.74E9	0	E - Extrapolated concentration in standard curve
True	255	H3	D3 Fgf	18.32	2.58E9	0	E - Extrapolated concentration in standard curve
True	255	H4	D4 Fgf	19.09	1.43E9	0	E - Extrapolated concentration in standard curve
True	255	H5	D5 Fgf	19.89	7.79E8	0	E - Extrapolated concentration in standard curve
True	255	H6	D6 Fgf	20.18	6.22E8	0	E - Extrapolated concentration in standard curve
True	255	H7	D7 Fgf	20.33	5.56E8	0	E - Extrapolated concentration in standard curve
True	255	H8	D3 Bmp	25.24	1.30E7	0
True	255	H9	D4 Bmp	28.90	5.56E5	0
True	255	H10	D5 Bmp	30.57	9.32E4	0
True	255	H11	D6 Bmp	31.72	2.37E4	0
True	255	H12	D7 Bmp	30.57	9.31E4	0
True	65280	H13	water			0
True	255	I1	D0	17.26	5.80E9	0	E - Extrapolated concentration in standard curve
True	255	I2	D2	16.92	7.53E9	0	E - Extrapolated concentration in standard curve
True	255	I3	D3 Fgf	18.53	2.20E9	0	E - Extrapolated concentration in standard curve
True	255	I4	D4 Fgf	19.20	1.32E9	0	E - Extrapolated concentration in standard curve
True	255	I5	D5 Fgf	19.96	7.39E8	0	E - Extrapolated concentration in standard curve
True	255	I6	D6 Fgf	20.16	6.34E8	0	E - Extrapolated concentration in standard curve
True	255	I7	D7 Fgf	20.27	5.80E8	0	E - Extrapolated concentration in standard curve
True	255	I8	D3 Bmp	25.20	1.34E7	0
True	255	I9	D4 Bmp	29.34	3.54E5	0
True	255	I10	D5 Bmp	31.83	2.05E4	0
True	255	I11	D6 Bmp	31.92	1.85E4	0
True	255	I12	D7 Bmp	31.66	2.56E4	0
True	65280	I13	water			0
True	255	J1	D0	17.37	5.35E9	0	E - Extrapolated concentration in standard curve
True	255	J2	D2	16.73	8.73E9	0	E - Extrapolated concentration in standard curve
True	255	J3	D3 Fgf	18.31	2.61E9	0	E - Extrapolated concentration in standard curve
True	255	J4	D4 Fgf	19.06	1.47E9	0	E - Extrapolated concentration in standard curve
True	255	J5	D5 Fgf	19.88	7.85E8	0	E - Extrapolated concentration in standard curve
True	255	J6	D6 Fgf	20.24	5.95E8	0	E - Extrapolated concentration in standard curve
True	255	J7	D7 Fgf	20.33	5.56E8	0	E - Extrapolated concentration in standard curve
True	255	J8	D3 Bmp	25.07	1.48E7	0
True	255	J9	D4 Bmp	29.61	2.67E5	0
True	255	J10	D5 Bmp	32.09	1.48E4	0
True	255	J11	D6 Bmp	32.28	1.16E4	0
True	255	J12	D7 Bmp	31.70	2.41E4	0
True	65280	J13	water			0
