# Supplementary material for: BMP and FGF signaling interact to pattern mesoderm by controlling basic helix-loop-helix transcription factor activity
Source: eLife. 2018 Jun 7;7:e31018. doi: 10.7554/eLife.31018 (PMC6013256; doi:10.7554/eLife.31018)
Supplement: Figure 2—source data 1. [file elife-31018-fig2-data1.zip › Figure 2-source data 1/Sox2 Replicate B.txt]

Experiment: 150619 E14 dail B Selected Filter: FAM (465-510)
Include	Color	Pos	Name	Cp	Concentration	Standard	Status
True	255	B10	D0	23.40	1.85E5	0
True	255	C10	D2	24.20	1.00E5	0
True	255	D10	D3 fgf	23.64	1.53E5	0
True	255	E10	D4 fgf	22.42	3.91E5	0
True	255	F10	D5 fgf	22.66	3.25E5	0
True	255	G10	D6 fgf	23.32	1.96E5	0
True	255	H10	D7 fgf	22.12	4.90E5	0
True	255	I10	D3 bmp	26.56	1.62E4	0
True	255	J10	D4 bmp	27.77	5.72E3	0
True	255	K10	D5 bmp	29.75	7.97E2	0	E - Extrapolated concentration in standard curve
True	255	L10	D6 bmp	30.79	2.51E2	0	E - Extrapolated concentration in standard curve
True	255	M10	D7 bmp	32.25	4.21E1	0	E - Extrapolated concentration in standard curve
True	65280	N10	water			0
True	255	B11	D0	23.73	1.43E5	0
True	255	C11	D2	24.16	1.03E5	0
True	255	D11	D3 fgf	23.05	2.42E5	0
True	255	E11	D4 fgf	22.05	5.18E5	0
True	255	F11	D5 fgf	22.63	3.33E5	0
True	255	G11	D6 fgf	22.84	2.84E5	0
True	255	H11	D7 fgf	21.66	6.97E5	0
True	255	I11	D3 bmp	26.26	2.06E4	0
True	255	J11	D4 bmp	27.53	7.11E3	0
True	255	K11	D5 bmp	28.98	1.79E3	0
True	255	L11	D6 bmp	30.97	2.04E2	0	E - Extrapolated concentration in standard curve
True	255	M11	D7 bmp	31.94	6.25E1	0	E - Extrapolated concentration in standard curve
True	65280	N11	water			0
True	255	B12	D0	23.67	1.50E5	0
True	255	C12	D2	23.93	1.23E5	0
True	255	D12	D3 fgf	23.22	2.13E5	0
True	255	E12	D4 fgf	22.58	3.45E5	0
True	255	F12	D5 fgf	22.57	3.49E5	0
True	255	G12	D6 fgf	23.56	1.64E5	0
True	255	H12	D7 fgf	22.02	5.30E5	0
True	255	I12	D3 bmp	26.00	2.53E4	0
True	255	J12	D4 bmp	27.41	7.92E3	0
True	255	K12	D5 bmp	29.34	1.24E3	0
True	255	L12	D6 bmp	31.07	1.80E2	0	E - Extrapolated concentration in standard curve
True	255	M12	D7 bmp	31.76	7.86E1	0	E - Extrapolated concentration in standard curve
True	65280	N12	water			0
