# Supplementary material for: BMP and FGF signaling interact to pattern mesoderm by controlling basic helix-loop-helix transcription factor activity
Source: eLife. 2018 Jun 7;7:e31018. doi: 10.7554/eLife.31018 (PMC6013256; doi:10.7554/eLife.31018)
Supplement: Figure 2—source data 1. [file elife-31018-fig2-data1.zip › Figure 2-source data 1/Sox2 Replicate C.txt]

Experiment: 150522 NMM C daily Selected Filter: FAM (465-510)
Include	Color	Pos	Name	Cp	Concentration	Standard	Status
True	255	B16	D0	25.75	2.84E5	0
True	255	B17	D0	25.85	2.64E5	0
True	255	B18	D0	25.49	3.45E5	0
True	255	C16	D2	25.44	3.60E5	0
True	255	C17	D2	25.46	3.54E5	0
True	255	C18	D2	25.90	2.54E5	0
True	255	D16	D3 fgf	25.04	4.88E5	0
True	255	D17	D3 fgf	24.88	5.51E5	0
True	255	D18	D3 fgf	24.78	5.97E5	0
True	255	E16	D4 fgf	24.29	8.65E5	0
True	255	E17	D4 fgf	24.50	7.38E5	0
True	255	E18	D4 fgf	23.81	1.25E6	0
True	255	F16	D5 fgf	25.41	3.68E5	0
True	255	F17	D5 fgf	24.86	5.61E5	0
True	255	F18	D5 fgf	25.06	4.82E5	0
True	255	G16	D6 fgf	24.13	9.83E5	0
True	255	G17	D6 fgf	24.63	6.69E5	0
True	255	G18	D6 fgf	24.28	8.75E5	0
True	255	H16	D7 fgf	23.42	1.69E6	0
True	255	H17	D7 fgf	23.89	1.18E6	0
True	255	H18	D7 fgf	23.94	1.13E6	0
True	255	I16	D3 bmp	28.07	4.03E4	0
True	255	I17	D3 bmp	28.23	3.47E4	0
True	255	I18	D3 bmp	28.05	4.12E4	0
True	255	J16	D4 bmp	30.14	4.84E3	0
True	255	J17	D4 bmp	29.86	6.62E3	0
True	255	J18	D4 bmp	29.68	8.01E3	0
True	255	K16	D5 bmp	31.70	7.82E2	0	E - Extrapolated concentration in standard curve
True	255	K17	D5 bmp	31.31	1.26E3	0
True	255	K18	D5 bmp	31.50	9.95E2	0	E - Extrapolated concentration in standard curve
True	255	L16	D6 bmp	32.16	4.39E2	0	E - Extrapolated concentration in standard curve
True	255	L17	D6 bmp	32.42	3.14E2	0	E - Extrapolated concentration in standard curve
True	255	L18	D6 bmp	32.39	3.29E2	0	E - Extrapolated concentration in standard curve
True	255	M16	D7 bmp	32.80	1.92E2	0	E - Extrapolated concentration in standard curve
True	255	M17	D7 bmp	32.79	1.93E2	0	E - Extrapolated concentration in standard curve
True	255	M18	D7 bmp	33.16	1.17E2	0	E - Extrapolated concentration in standard curve
True	65280	N16	water			0
True	65280	N17	water			0
True	65280	N18	water			0
