# Supplementary material for: BMP and FGF signaling interact to pattern mesoderm by controlling basic helix-loop-helix transcription factor activity
Source: eLife. 2018 Jun 7;7:e31018. doi: 10.7554/eLife.31018 (PMC6013256; doi:10.7554/eLife.31018)
Supplement: Figure 2—source data 1. [file elife-31018-fig2-data1.zip › Figure 2-source data 1/Oct4 Replicate AB Bmp4.txt]

Experiment: 150525 NMM bmp Selected Filter: FAM (465-510)
Include	Color	Pos	Name	Cp	Concentration	Standard	Status
True	255	A13	A D0	18.88	2.80E8	0	E - Extrapolated concentration in standard curve
True	255	B13	A D2	21.23	5.26E7	0
True	255	C13	A D3 BMP	24.51	4.64E6	0
True	255	D13	A D4 BMP	27.82	3.62E5	0
True	255	E13	A D5 BMP	28.72	1.77E5	0
True	255	F13	A D6 BMP	30.22	5.26E4	0
True	255	G13	A D7 BMP	30.99	2.82E4	0
True	255	H13	B D0	19.05	2.48E8	0	E - Extrapolated concentration in standard curve
True	255	I13	B D2	22.33	2.36E7	0
True	255	J13	B D3 BMP	25.49	2.20E6	0
True	255	K13	B D4 BMP	28.33	2.41E5	0
True	255	L13	B D5 BMP	29.03	1.38E5	0
True	255	M13	B D6 BMP	29.95	6.59E4	0
True	255	N13	B D7 BMP	30.36	4.72E4	0
True	128	O13	STANDARD	32.38	8.90E3	10000
True	65280	P13	WATER			0
True	255	A14	A D0	18.90	2.76E8	0	E - Extrapolated concentration in standard curve
True	255	B14	A D2	21.24	5.22E7	0
True	255	C14	A D3 BMP	24.58	4.40E6	0
True	255	D14	A D4 BMP	27.69	3.99E5	0
True	255	E14	A D5 BMP	28.83	1.62E5	0
True	255	F14	A D6 BMP	29.74	7.77E4	0
True	255	G14	A D7 BMP	31.07	2.63E4	0
True	255	H14	B D0	18.99	2.59E8	0	E - Extrapolated concentration in standard curve
True	255	I14	B D2	22.29	2.43E7	0
True	255	J14	B D3 BMP	25.50	2.19E6	0
True	255	K14	B D4 BMP	28.25	2.56E5	0
True	255	L14	B D5 BMP	29.03	1.37E5	0
True	255	M14	B D6 BMP	29.84	7.16E4	0
True	255	N14	B D7 BMP	30.56	4.01E4	0
True	128	O14	STANDARD	32.03	1.20E4	10000
True	65280	P14	WATER			0
True	255	A15	A D0	19.00	2.58E8	0	E - Extrapolated concentration in standard curve
True	255	B15	A D2	21.21	5.35E7	0
True	255	C15	A D3 BMP	24.61	4.32E6	0
True	255	D15	A D4 BMP	27.61	4.25E5	0
True	255	E15	A D5 BMP	28.95	1.47E5	0
True	255	F15	A D6 BMP	30.22	5.30E4	0
True	255	G15	A D7 BMP	31.19	2.39E4	0
True	255	H15	B D0	19.03	2.52E8	0	E - Extrapolated concentration in standard curve
True	255	I15	B D2	22.27	2.47E7	0
True	255	J15	B D3 BMP	25.52	2.16E6	0
True	255	K15	B D4 BMP	28.28	2.51E5	0
True	255	L15	B D5 BMP	29.09	1.32E5	0
True	255	M15	B D6 BMP	30.07	5.95E4	0
True	255	N15	B D7 BMP	30.04	6.13E4	0
True	128	O15	STANDARD	32.24	1.00E4	10000
True	65280	P15	WATER			0
