# Supplementary material for: BMP and FGF signaling interact to pattern mesoderm by controlling basic helix-loop-helix transcription factor activity
Source: eLife. 2018 Jun 7;7:e31018. doi: 10.7554/eLife.31018 (PMC6013256; doi:10.7554/eLife.31018)
Supplement: Figure 2—source data 1. [file elife-31018-fig2-data1.zip › Figure 2-source data 1/Tcf15 Replicate B Fgf2.txt]

Experiment: 150410 26B Selected Filter: FAM (465-510)
Include	Color	Pos	Name	Cp	Concentration	Standard	Status
True	255	H14	B0	29.46	9.55E4	0
True	255	H15	B2	31.59	8.49E3	0
True	255	H16	B3	28.44	2.67E5	0
True	255	H17	B4	30.14	4.59E4	0
True	255	H18	B5	30.58	2.80E4	0
True	255	H19	B6	30.04	5.11E4	0
True	255	H20	B7	31.57	8.67E3	0
True	65280	H22	WATER			0
True	255	I14	B0	29.36	1.06E5	0
True	255	I15	B2	31.56	8.79E3	0
True	255	I16	B3	28.01	4.03E5	0
True	255	I17	B4	30.09	4.86E4	0
True	255	I18	B5	30.55	2.90E4	0
True	255	I19	B6	30.07	4.96E4	0
True	255	I20	B7	31.59	8.42E3	0
True	65280	I22	WATER			0
True	255	J14	B0	29.43	9.85E4	0
True	255	J15	B2	31.48	9.72E3	0
True	255	J16	B3	28.33	2.98E5	0
True	255	J17	B4	30.22	4.22E4	0
True	255	J18	B5	30.56	2.87E4	0
True	255	J19	B6	30.06	5.04E4	0
True	255	J20	B7	31.64	7.93E3	0
True	65280	J22	WATER			0
