# Supplementary material for: BMP and FGF signaling interact to pattern mesoderm by controlling basic helix-loop-helix transcription factor activity
Source: eLife. 2018 Jun 7;7:e31018. doi: 10.7554/eLife.31018 (PMC6013256; doi:10.7554/eLife.31018)
Supplement: Figure 2—source data 1. [file elife-31018-fig2-data1.zip › Figure 2-source data 1/Oct4 Replicate C.txt]

Experiment: 150522 NMM C daily Selected Filter: FAM (465-510)
Include	Color	Pos	Name	Cp	Concentration	Standard	Status
True	255	B19	D0	19.34	9.50E7	0
True	255	C19	D2	22.74	8.17E6	0
True	255	D19	D3 fgf	25.30	1.19E6	0
True	255	E19	D4 fgf	29.17	5.75E4	0
True	255	F19	D5 fgf	31.27	1.04E4	0
True	255	G19	D6 fgf	33.36	1.83E3	0
True	255	H19	D7 fgf	34.42	7.40E2	0	E - Extrapolated concentration in standard curve
True	255	I19	D3 bmp	25.15	1.33E6	0
True	255	J19	D4 bmp	28.20	1.25E5	0
True	255	K19	D5 bmp	29.08	6.16E4	0
True	255	L19	D6 bmp	29.68	3.81E4	0
True	255	M19	D7 bmp	29.57	4.18E4	0
True	128	N19	standard	28.24	1.21E5	100000
True	65280	O19	water			0
True	255	B20	D0	19.52	8.35E7	0
True	255	C20	D2	22.71	8.34E6	0
True	255	D20	D3 fgf	25.30	1.19E6	0
True	255	E20	D4 fgf	29.35	4.99E4	0
True	255	F20	D5 fgf	31.02	1.28E4	0
True	255	G20	D6 fgf	32.82	2.88E3	0
True	255	H20	D7 fgf	33.66	1.42E3	0
True	255	I20	D3 bmp	25.14	1.35E6	0
True	255	J20	D4 bmp	28.32	1.13E5	0
True	255	K20	D5 bmp	29.02	6.50E4	0
True	255	L20	D6 bmp	29.87	3.27E4	0
True	255	M20	D7 bmp	29.48	4.48E4	0
True	128	N20	standard	28.50	9.81E4	100000
True	65280	O20	water			0
True	255	B21	D0	19.54	8.23E7	0
True	255	C21	D2	22.69	8.45E6	0
True	255	D21	D3 fgf	25.33	1.16E6	0
True	255	E21	D4 fgf	29.31	5.13E4	0
True	255	F21	D5 fgf	31.03	1.27E4	0
True	255	G21	D6 fgf	32.53	3.68E3	0
True	255	H21	D7 fgf	34.05	1.02E3	0
True	255	I21	D3 bmp	25.22	1.26E6	0
True	255	J21	D4 bmp	28.30	1.15E5	0
True	255	K21	D5 bmp	29.11	6.02E4	0
True	255	L21	D6 bmp	29.74	3.64E4	0
True	255	M21	D7 bmp	29.35	4.98E4	0
True	128	N21	standard	28.48	1.00E5	100000
True	65280	O21	water			0
