# Supplementary material for: BMP and FGF signaling interact to pattern mesoderm by controlling basic helix-loop-helix transcription factor activity
Source: eLife. 2018 Jun 7;7:e31018. doi: 10.7554/eLife.31018 (PMC6013256; doi:10.7554/eLife.31018)
Supplement: Figure 2—source data 1. [file elife-31018-fig2-data1.zip › Figure 2-source data 1/Oct4 Replicate B Fgf2.txt]

Experiment: 150410 26B Selected Filter: FAM (465-510)
Include	Color	Pos	Name	Cp	Concentration	Standard	Status
True	255	K3	B0	18.99	1.02E8	0	E - Extrapolated concentration in standard curve
True	255	K4	B2	21.75	1.41E7	0
True	255	K5	B3	25.67	7.56E5	0
True	255	K6	B4	29.58	3.47E4	0
True	255	K7	B5	30.49	1.66E4	0
True	255	K8	B6	33.38	1.51E3	0
True	255	K9	B7	34.17	7.72E2	0	E - Extrapolated concentration in standard curve
True	128	K10	STANDARD	31.54	7.02E3	10000
True	255	K11	WATER	36.13	1.43E2	0
True	255	L3	B0	18.97	1.03E8	0	E - Extrapolated concentration in standard curve
True	255	L4	B2	21.85	1.32E7	0
True	255	L5	B3	25.71	7.30E5	0
True	255	L6	B4	29.59	3.44E4	0
True	255	L7	B5	30.35	1.87E4	0
True	255	L8	B6	32.75	2.56E3	0
True	255	L9	B7	34.83	4.38E2	0	E - Extrapolated concentration in standard curve
True	128	L10	STANDARD	31.11	1.00E4	10000
True	65280	L11	WATER			0
True	255	M3	B0	19.00	1.01E8	0	E - Extrapolated concentration in standard curve
True	255	M4	B2	21.87	1.30E7	0
True	255	M5	B3	25.64	7.74E5	0
True	255	M6	B4	29.49	3.73E4	0
True	255	M7	B5	30.74	1.35E4	0
True	255	M8	B6	32.85	2.36E3	0
True	65280	M9	B7			0
True	128	M10	STANDARD	31.01	1.09E4	10000
True	65280	M11	WATER			0
