# Supplementary material for: BMP and FGF signaling interact to pattern mesoderm by controlling basic helix-loop-helix transcription factor activity
Source: eLife. 2018 Jun 7;7:e31018. doi: 10.7554/eLife.31018 (PMC6013256; doi:10.7554/eLife.31018)
Supplement: Figure 2—source data 1. [file elife-31018-fig2-data1.zip › Figure 2-source data 1/Tcf15 Replicate AB Bmp4.txt]

Experiment: 150525 NMM bmp Selected Filter: FAM (465-510)
Include	Color	Pos	Name	Cp	Concentration	Standard	Status
True	255	A19	A D0	29.99	3.60E5	0
True	255	B19	A D2	32.45	1.92E4	0
True	255	C19	A D3 BMP	33.29	6.27E3	0
True	255	D19	A D4 BMP	34.72	8.17E2	0	E - Extrapolated concentration in standard curve
True	255	E19	A D5 BMP	33.80	3.08E3	0
True	255	F19	A D6 BMP	35.19	4.03E2	0	E - Extrapolated concentration in standard curve
True	255	G19	A D7 BMP	35.00	5.34E2	0	E - Extrapolated concentration in standard curve
True	255	H19	B D0	30.03	3.45E5	0
True	255	I19	B D2	32.56	1.66E4	0
True	255	J19	B D3 BMP	34.06	2.11E3	0
True	255	K19	B D4 BMP	34.60	9.67E2	0	E - Extrapolated concentration in standard curve
True	255	L19	B D5 BMP	34.33	1.43E3	0
True	255	M19	B D6 BMP	34.48	1.16E3	0
True	255	N19	B D7 BMP	34.98	5.50E2	0	E - Extrapolated concentration in standard curve
True	65280	P19	WATER			0
True	255	A20	A D0	30.14	3.06E5	0
True	255	B20	A D2	32.33	2.24E4	0
True	255	C20	A D3 BMP	33.53	4.51E3	0
True	255	D20	A D4 BMP	34.34	1.42E3	0
True	255	E20	A D5 BMP	33.72	3.43E3	0
True	255	F20	A D6 BMP	35.54	2.36E2	0	E - Extrapolated concentration in standard curve
True	255	G20	A D7 BMP	34.95	5.75E2	0	E - Extrapolated concentration in standard curve
True	255	H20	B D0	30.63	1.77E5	0
True	255	I20	B D2	32.56	1.65E4	0
True	255	J20	B D3 BMP	33.67	3.70E3	0
True	255	K20	B D4 BMP	34.85	6.69E2	0	E - Extrapolated concentration in standard curve
True	255	L20	B D5 BMP	34.60	9.73E2	0	E - Extrapolated concentration in standard curve
True	255	M20	B D6 BMP	34.70	8.36E2	0	E - Extrapolated concentration in standard curve
True	255	N20	B D7 BMP	34.95	5.75E2	0	E - Extrapolated concentration in standard curve
True	65280	P20	WATER			0
True	255	A21	A D0	30.07	3.33E5	0
True	255	B21	A D2	32.08	3.07E4	0
True	255	C21	A D3 BMP	33.27	6.45E3	0
True	255	D21	A D4 BMP	34.79	7.39E2	0	E - Extrapolated concentration in standard curve
True	255	E21	A D5 BMP	34.01	2.30E3	0
True	255	F21	A D6 BMP	34.91	6.12E2	0	E - Extrapolated concentration in standard curve
True	255	G21	A D7 BMP	34.70	8.43E2	0	E - Extrapolated concentration in standard curve
True	255	H21	B D0	29.80	4.47E5	0
True	255	I21	B D2	32.58	1.62E4	0
True	255	J21	B D3 BMP	33.00	9.26E3	0
True	255	K21	B D4 BMP	34.22	1.69E3	0
True	255	L21	B D5 BMP	34.56	1.02E3	0
True	255	M21	B D6 BMP	34.74	7.91E2	0	E - Extrapolated concentration in standard curve
True	255	N21	B D7 BMP	35.07	4.81E2	0	E - Extrapolated concentration in standard curve
True	65280	P21	WATER			0
