# Supplementary material for: BMP and FGF signaling interact to pattern mesoderm by controlling basic helix-loop-helix transcription factor activity
Source: eLife. 2018 Jun 7;7:e31018. doi: 10.7554/eLife.31018 (PMC6013256; doi:10.7554/eLife.31018)
Supplement: Figure 5—source data 1. [file elife-31018-fig5-data1.zip]

Archive with 10 entries (7 files):
- Figure 5-source data 1/
- Figure 5-source data 1/Id1 Replicate AB Bmp4.txt
- __MACOSX/
- __MACOSX/Figure 5-source data 1/
- __MACOSX/Figure 5-source data 1/._Id1 Replicate AB Bmp4.txt
- Figure 5-source data 1/Id1 Replicate AB Fgf2.txt
- __MACOSX/Figure 5-source data 1/._Id1 Replicate AB Fgf2.txt
- Figure 5-source data 1/Id1 Replicate C.txt
- __MACOSX/Figure 5-source data 1/._Id1 Replicate C.txt
- __MACOSX/._Figure 5-source data 1
