# Supplementary material for: BMP and FGF signaling interact to pattern mesoderm by controlling basic helix-loop-helix transcription factor activity
Source: eLife. 2018 Jun 7;7:e31018. doi: 10.7554/eLife.31018 (PMC6013256; doi:10.7554/eLife.31018)
Supplement: Figure 5—source data 1. [file elife-31018-fig5-data1.zip › Figure 5-source data 1/Id1 Replicate AB Bmp4.txt]

Experiment: 150522 Amy NMM daily Selected Filter: FAM (465-510)
Include	Color	Pos	Name	Cp	Concentration	Standard	Status
True	65280	E13	water			0
True	65280	F13	water			0
True	255	G13	water	37.48	4.82E0	0
True	255	N1	A D0	23.52	4.84E7	0
True	255	N2	A D2	22.32	1.21E8	0	E - Extrapolated concentration in standard curve
True	255	N3	A D3 Bmp	19.76	8.59E8	0	E - Extrapolated concentration in standard curve
True	255	N4	A D4 Bmp	20.26	5.85E8	0	E - Extrapolated concentration in standard curve
True	255	N5	A D5 Bmp	20.04	6.92E8	0	E - Extrapolated concentration in standard curve
True	255	N6	A D6 Bmp	21.12	3.03E8	0	E - Extrapolated concentration in standard curve
True	255	N7	A D7 Bmp	21.99	1.57E8	0	E - Extrapolated concentration in standard curve
True	255	N8	B D0	23.11	6.60E7	0
True	255	N9	B D2	22.82	8.29E7	0
True	255	N10	B D3 Bmp	19.71	8.96E8	0	E - Extrapolated concentration in standard curve
True	255	N11	B D4 Bmp	20.09	6.69E8	0	E - Extrapolated concentration in standard curve
True	255	N12	B D5 Bmp	20.33	5.55E8	0	E - Extrapolated concentration in standard curve
True	255	N13	B D6 Bmp	21.49	2.28E8	0	E - Extrapolated concentration in standard curve
True	255	N14	B D7 Bmp	22.38	1.15E8	0	E - Extrapolated concentration in standard curve
True	255	O1	A D0	23.46	5.08E7	0
True	255	O2	A D2	22.37	1.17E8	0	E - Extrapolated concentration in standard curve
True	255	O3	A D3 Bmp	19.86	7.97E8	0	E - Extrapolated concentration in standard curve
True	255	O4	A D4 Bmp	20.18	6.23E8	0	E - Extrapolated concentration in standard curve
True	255	O5	A D5 Bmp	20.14	6.44E8	0	E - Extrapolated concentration in standard curve
True	255	O6	A D6 Bmp	21.20	2.86E8	0	E - Extrapolated concentration in standard curve
True	255	O7	A D7 Bmp	22.16	1.37E8	0	E - Extrapolated concentration in standard curve
True	255	O8	B D0	23.43	5.19E7	0
True	255	O9	B D2	22.83	8.19E7	0
True	255	O10	B D3 Bmp	19.48	1.07E9	0	E - Extrapolated concentration in standard curve
True	255	O11	B D4 Bmp	20.26	5.88E8	0	E - Extrapolated concentration in standard curve
True	255	O12	B D5 Bmp	20.50	4.89E8	0	E - Extrapolated concentration in standard curve
True	255	O13	B D6 Bmp	21.48	2.30E8	0	E - Extrapolated concentration in standard curve
True	255	O14	B D7 Bmp	22.65	9.41E7	0
True	255	P1	A D0	23.29	5.79E7	0
True	255	P2	A D2	22.48	1.07E8	0	E - Extrapolated concentration in standard curve
True	255	P3	A D3 Bmp	19.64	9.44E8	0	E - Extrapolated concentration in standard curve
True	255	P4	A D4 Bmp	20.12	6.52E8	0	E - Extrapolated concentration in standard curve
True	255	P5	A D5 Bmp	19.96	7.40E8	0	E - Extrapolated concentration in standard curve
True	255	P6	A D6 Bmp	21.17	2.93E8	0	E - Extrapolated concentration in standard curve
True	255	P7	A D7 Bmp	21.90	1.67E8	0	E - Extrapolated concentration in standard curve
True	255	P8	B D0	23.15	6.41E7	0
True	255	P9	B D2	22.82	8.24E7	0
True	255	P10	B D3 Bmp	19.65	9.34E8	0	E - Extrapolated concentration in standard curve
True	255	P11	B D4 Bmp	20.20	6.15E8	0	E - Extrapolated concentration in standard curve
True	255	P12	B D5 Bmp	20.09	6.65E8	0	E - Extrapolated concentration in standard curve
True	255	P13	B D6 Bmp	21.45	2.35E8	0	E - Extrapolated concentration in standard curve
True	255	P14	B D7 Bmp	22.37	1.17E8	0	E - Extrapolated concentration in standard curve
