# Supplementary material for: BMP and FGF signaling interact to pattern mesoderm by controlling basic helix-loop-helix transcription factor activity
Source: eLife. 2018 Jun 7;7:e31018. doi: 10.7554/eLife.31018 (PMC6013256; doi:10.7554/eLife.31018)
Supplement: Figure 5—source data 1. [file elife-31018-fig5-data1.zip › Figure 5-source data 1/Id1 Replicate AB Fgf2.txt]

Experiment: 150410 Amy cDNA test Selected Filter: FAM (465-510)
Include	Color	Pos	Name	Cp	Concentration	Standard	Status
True	255	K2	A0	23.13	4.13E4	0
True	255	K3	A2	22.37	7.36E4	0
True	255	K4	A3	22.85	5.09E4	0
True	255	K5	A4	22.06	9.33E4	0
True	255	K6	A5	21.12	1.91E5	0
True	255	K7	A6	20.72	2.60E5	0
True	255	K8	A7	21.48	1.46E5	0
True	255	K11	B0	23.15	4.07E4	0
True	255	K12	B2	22.25	8.06E4	0
True	255	K13	B3	22.45	6.91E4	0
True	255	K14	B4	22.66	5.91E4	0
True	255	K15	B5	20.48	3.12E5	0
True	255	K16	B6	20.58	2.90E5	0
True	255	K17	B7	20.89	2.28E5	0
True	128	K20	STANDARD	25.22	8.30E3	10000
True	255	K21	WATER	36.15	2.76E-2	0
True	255	L2	A0	23.13	4.13E4	0
True	255	L3	A2	22.41	7.16E4	0
True	255	L4	A3	22.93	4.82E4	0
True	255	L5	A4	22.23	8.20E4	0
True	255	L6	A5	21.15	1.87E5	0
True	255	L7	A6	20.73	2.59E5	0
True	255	L8	A7	21.29	1.68E5	0
True	255	L11	B0	23.22	3.84E4	0
True	255	L12	B2	22.31	7.72E4	0
True	255	L13	B3	22.66	5.90E4	0
True	255	L14	B4	22.66	5.91E4	0
True	255	L15	B5	20.44	3.22E5	0
True	255	L16	B6	20.74	2.56E5	0
True	255	L17	B7	21.01	2.09E5	0
True	128	L20	STANDARD	24.74	1.20E4	10000
True	255	L21	WATER	36.13	2.87E-2	0
True	255	M2	A0	23.09	4.25E4	0
True	255	M3	A2	22.60	6.19E4	0
True	255	M4	A3	22.83	5.16E4	0
True	255	M5	A4	22.10	9.03E4	0
True	255	M6	A5	21.27	1.71E5	0
True	255	M7	A6	20.69	2.66E5	0
True	255	M8	A7	21.50	1.44E5	0
True	255	M11	B0	23.25	3.77E4	0
True	255	M12	B2	22.35	7.48E4	0
True	255	M13	B3	22.63	6.03E4	0
True	255	M14	B4	22.66	5.90E4	0
True	255	M15	B5	20.32	3.53E5	0
True	255	M16	B6	20.73	2.59E5	0
True	255	M17	B7	20.76	2.52E5	0
True	255	M21	WATER	35.84	4.55E-2	0
