# Supplementary material for: BMP and FGF signaling interact to pattern mesoderm by controlling basic helix-loop-helix transcription factor activity
Source: eLife. 2018 Jun 7;7:e31018. doi: 10.7554/eLife.31018 (PMC6013256; doi:10.7554/eLife.31018)
Supplement: Figure 5—source data 1. [file elife-31018-fig5-data1.zip › Figure 5-source data 1/Id1 Replicate C.txt]

Experiment: 150618 E14 repl C Selected Filter: FAM (465-510)
Include	Color	Pos	Name	Cp	Concentration	Standard	Status
True	255	B22	C D0	24.58	1.30E5	0
True	255	C22	C D2	24.25	1.67E5	0
True	255	D22	C Fgf D3	23.67	2.61E5	0
True	255	E22	C Fgf D4	24.14	1.81E5	0
True	255	F22	C Fgf D5	22.82	4.98E5	0
True	255	G22	C Fgf D6	22.77	5.19E5	0
True	255	H22	C Fgf D7	22.53	6.23E5	0
True	255	I22	C Bmp D3	20.82	2.31E6	0
True	255	J22	C Bmp D4	20.73	2.47E6	0
True	255	K22	C Bmp D5	20.86	2.24E6	0
True	255	L22	C Bmp D6	21.60	1.27E6	0
True	255	M22	C Bmp D7	21.90	1.01E6	0
True	65280	N22	water			0
True	255	B23	C D0	24.52	1.36E5	0
True	255	C23	C D2	24.21	1.73E5	0
True	255	D23	C Fgf D3	24.03	1.98E5	0
True	255	E23	C Fgf D4	24.07	1.93E5	0
True	255	F23	C Fgf D5	22.92	4.64E5	0
True	255	G23	C Fgf D6	22.68	5.55E5	0
True	255	H23	C Fgf D7	22.65	5.69E5	0
True	255	I23	C Bmp D3	19.87	4.76E6	0
True	255	J23	C Bmp D4	20.62	2.69E6	0
True	255	K23	C Bmp D5	20.77	2.39E6	0
True	255	L23	C Bmp D6	21.58	1.29E6	0
True	255	M23	C Bmp D7	21.86	1.04E6	0
True	255	N23	water	37.20	4.74E-2	0
True	255	B24	C D0	25.17	8.25E4	0
True	255	C24	C D2	24.05	1.95E5	0
True	255	D24	C Fgf D3	24.80	1.10E5	0
True	255	E24	C Fgf D4	24.98	9.57E4	0
True	255	F24	C Fgf D5	23.30	3.45E5	0
True	255	G24	C Fgf D6	22.93	4.58E5	0
True	255	H24	C Fgf D7	22.67	5.59E5	0
True	255	I24	C Bmp D3	19.82	4.94E6	0
True	255	J24	C Bmp D4	20.77	2.39E6	0
True	255	K24	C Bmp D5	20.94	2.10E6	0
True	255	L24	C Bmp D6	21.59	1.28E6	0
True	255	M24	C Bmp D7	21.90	1.01E6	0
True	65280	N24	water			0
