# Supplementary material for: BMP and FGF signaling interact to pattern mesoderm by controlling basic helix-loop-helix transcription factor activity
Source: eLife. 2018 Jun 7;7:e31018. doi: 10.7554/eLife.31018 (PMC6013256; doi:10.7554/eLife.31018)
Supplement: Figure 6—source data 1. [file elife-31018-fig6-data1.zip]

Archive with 12 entries (9 files):
- Figure 6-source data 1/
- Figure 6-source data 1/Meox1 cl9&cl43.txt
- __MACOSX/
- __MACOSX/Figure 6-source data 1/
- __MACOSX/Figure 6-source data 1/._Meox1 cl9&cl43.txt
- Figure 6-source data 1/FLk1 cl9&cl43.txt
- __MACOSX/Figure 6-source data 1/._FLk1 cl9&cl43.txt
- Figure 6-source data 1/Hand1 cl9&cl43.txt
- __MACOSX/Figure 6-source data 1/._Hand1 cl9&cl43.txt
- Figure 6-source data 1/Id1 cl9&cl43.txt
- __MACOSX/Figure 6-source data 1/._Id1 cl9&cl43.txt
- __MACOSX/._Figure 6-source data 1
