# Supplementary material for: BMP and FGF signaling interact to pattern mesoderm by controlling basic helix-loop-helix transcription factor activity
Source: eLife. 2018 Jun 7;7:e31018. doi: 10.7554/eLife.31018 (PMC6013256; doi:10.7554/eLife.31018)
Supplement: Figure 6—source data 1. [file elife-31018-fig6-data1.zip › Figure 6-source data 1/Meox1 cl9&cl43.txt]

Experiment: 21-5-14_Amy Selected Filter: FAM (465-510)
Include	Color	Pos	Name	Cp	Concentration	Standard	Status
True	255	E1	cl9 D0	34.86	7.29E0	0	E - Extrapolated concentration in standard curve
True	255	E2	cl9 d2 -dox	35.85	1.59E0	0	E - Extrapolated concentration in standard curve
True	255	E3	cl9 d2 dox 0-2	32.67	1.59E2	0	E - Extrapolated concentration in standard curve
True	255	E4	cl9 d5 -dox	28.24	2.38E4	0
True	255	E5	cl9 d5 dox 0-2	27.80	3.58E4	0
True	255	E6	cl9 d5 dox 2-5	33.45	5.52E1	0	E - Extrapolated concentration in standard curve
True	255	E7	cl9 d7 -dox	28.54	1.79E4	0
True	255	E8	cl9 d7 dox 0-2	28.02	2.93E4	0
True	255	E9	cl9 d7 dox 2-5	31.06	1.17E3	0
True	255	E12	cl43 D0	36.54	5.20E-1	0	E - Extrapolated concentration in standard curve
True	255	E13	cl43 d2 -dox	34.33	1.60E1	0	E - Extrapolated concentration in standard curve
True	255	E14	cl43 d2 dox 0-2	34.93	6.51E0	0	E - Extrapolated concentration in standard curve
True	255	E15	cl43 d5 -dox	28.70	1.52E4	0
True	255	E16	cl43 d5 dox 0-2	29.09	1.03E4	0
True	255	E17	cl43 d5 dox 2-5	35.70	2.00E0	0	E - Extrapolated concentration in standard curve
True	255	E18	cl43 d7 -dox	27.97	3.07E4	0
True	255	E19	cl43 d7 dox 0-2	27.11	6.60E4	0
True	255	E20	cl43 d7 dox 2-5	27.31	5.59E4	0
True	65280	E23	water			0
True	255	F1	cl9 D0	37.03	2.35E-1	0	E - Extrapolated concentration in standard curve
True	255	F2	cl9 d2 -dox	35.23	4.18E0	0	E - Extrapolated concentration in standard curve
True	255	F3	cl9 d2 dox 0-2	33.11	8.79E1	0	E - Extrapolated concentration in standard curve
True	255	F4	cl9 d5 -dox	28.25	2.36E4	0
True	255	F5	cl9 d5 dox 0-2	27.63	4.20E4	0
True	255	F6	cl9 d5 dox 2-5	33.48	5.26E1	0	E - Extrapolated concentration in standard curve
True	255	F7	cl9 d7 -dox	28.56	1.76E4	0
True	255	F8	cl9 d7 dox 0-2	27.92	3.23E4	0
True	255	F9	cl9 d7 dox 2-5	31.51	6.89E2	0	E - Extrapolated concentration in standard curve
True	255	F12	cl43 D0	37.14	1.93E-1	0	E - Extrapolated concentration in standard curve
True	255	F13	cl43 d2 -dox	34.62	1.04E1	0	E - Extrapolated concentration in standard curve
True	255	F14	cl43 d2 dox 0-2	34.59	1.08E1	0	E - Extrapolated concentration in standard curve
True	255	F15	cl43 d5 -dox	28.64	1.62E4	0
True	255	F16	cl43 d5 dox 0-2	29.23	8.95E3	0
True	255	F17	cl43 d5 dox 2-5	35.25	4.01E0	0	E - Extrapolated concentration in standard curve
True	255	F18	cl43 d7 -dox	27.96	3.10E4	0
True	255	F19	cl43 d7 dox 0-2	27.08	6.77E4	0
True	255	F20	cl43 d7 dox 2-5	27.34	5.42E4	0
True	65280	F23	water			0
