# Supplementary material for: BMP and FGF signaling interact to pattern mesoderm by controlling basic helix-loop-helix transcription factor activity
Source: eLife. 2018 Jun 7;7:e31018. doi: 10.7554/eLife.31018 (PMC6013256; doi:10.7554/eLife.31018)
Supplement: Figure 6—source data 1. [file elife-31018-fig6-data1.zip › Figure 6-source data 1/FLk1 cl9&cl43.txt]

Experiment: 21-5-14_Amy Selected Filter: FAM (465-510)
Include	Color	Pos	Name	Cp	Concentration	Standard	Status
True	255	G1	cl9 D0	29.97	4.06E3	0
True	255	G2	cl9 d2 -dox	30.47	2.33E3	0
True	255	G3	cl9 d2 dox 0-2	30.36	2.64E3	0
True	255	G4	cl9 d5 -dox	30.11	3.49E3	0
True	255	G5	cl9 d5 dox 0-2	30.18	3.22E3	0
True	255	G6	cl9 d5 dox 2-5	30.68	1.82E3	0
True	255	G7	cl9 d7 -dox	30.69	1.82E3	0
True	255	G8	cl9 d7 dox 0-2	30.85	1.51E3	0
True	255	G9	cl9 d7 dox 2-5	30.56	2.10E3	0
True	255	G12	cl43 D0	30.40	2.52E3	0
True	255	G13	cl43 d2 -dox	30.96	1.32E3	0
True	255	G14	cl43 d2 dox 0-2	31.48	7.15E2	0	E - Extrapolated concentration in standard curve
True	255	G15	cl43 d5 -dox	30.55	2.12E3	0
True	255	G16	cl43 d5 dox 0-2	29.60	6.04E3	0
True	255	G17	cl43 d5 dox 2-5	31.24	9.49E2	0	E - Extrapolated concentration in standard curve
True	255	G18	cl43 d7 -dox	30.77	1.66E3	0
True	255	G19	cl43 d7 dox 0-2	30.30	2.83E3	0
True	255	G20	cl43 d7 dox 2-5	30.85	1.50E3	0
True	255	G23	water	29.21	9.08E3	0
True	255	H1	cl9 D0	30.31	2.79E3	0
True	255	H2	cl9 d2 -dox	30.56	2.11E3	0
True	255	H3	cl9 d2 dox 0-2	30.52	2.19E3	0
True	255	H4	cl9 d5 -dox	30.02	3.85E3	0
True	255	H5	cl9 d5 dox 0-2	30.33	2.73E3	0
True	255	H6	cl9 d5 dox 2-5	30.61	1.98E3	0
True	255	H7	cl9 d7 -dox	30.99	1.27E3	0
True	255	H8	cl9 d7 dox 0-2	30.94	1.35E3	0
True	255	H9	cl9 d7 dox 2-5	30.79	1.62E3	0
True	255	H12	cl43 D0	31.66	5.73E2	0	E - Extrapolated concentration in standard curve
True	255	H13	cl43 d2 -dox	30.37	2.60E3	0
True	255	H14	cl43 d2 dox 0-2	30.52	2.19E3	0
True	255	H15	cl43 d5 -dox	30.95	1.34E3	0
True	255	H16	cl43 d5 dox 0-2	29.90	4.39E3	0
True	255	H17	cl43 d5 dox 2-5	30.57	2.07E3	0
True	255	H18	cl43 d7 -dox	30.87	1.47E3	0
True	255	H19	cl43 d7 dox 0-2	30.36	2.65E3	0
True	255	H20	cl43 d7 dox 2-5	30.15	3.33E3	0
True	255	H23	water	29.91	4.32E3	0
