# Supplementary material for: BMP and FGF signaling interact to pattern mesoderm by controlling basic helix-loop-helix transcription factor activity
Source: eLife. 2018 Jun 7;7:e31018. doi: 10.7554/eLife.31018 (PMC6013256; doi:10.7554/eLife.31018)
Supplement: Figure 6—source data 1. [file elife-31018-fig6-data1.zip › Figure 6-source data 1/Hand1 cl9&cl43.txt]

Experiment: 23-5-14_Amy Selected Filter: FAM (465-510)
Include	Color	Pos	Name	Cp	Concentration	Standard	Status
True	255	G1	cl9 D0	27.97	3.67E4	0
True	255	G2	cl9 d2 -dox	29.12	1.19E4	0
True	255	G3	cl9 d2 dox 0-2	27.90	3.90E4	0
True	255	G4	cl9 d5 -dox	30.51	2.66E3	0
True	255	G5	cl9 d5 dox 0-2	29.16	1.15E4	0
True	255	G6	cl9 d5 dox 2-5	29.77	6.04E3	0
True	255	G7	cl9 d7 -dox	34.84	8.98E0	0	E - Extrapolated concentration in standard curve
True	255	G8	cl9 d7 dox 0-2	31.86	5.33E2	0	E - Extrapolated concentration in standard curve
True	255	G9	cl9 d7 dox 2-5	30.74	2.05E3	0
True	255	G12	cl43 D0	27.32	6.59E4	0
True	255	G13	cl43 d2 -dox	27.85	4.11E4	0
True	255	G14	cl43 d2 dox 0-2	28.72	1.79E4	0
True	255	G15	cl43 d5 -dox	29.66	6.78E3	0
True	255	G16	cl43 d5 dox 0-2	29.90	5.27E3	0
True	255	G17	cl43 d5 dox 2-5	32.18	3.57E2	0	E - Extrapolated concentration in standard curve
True	255	G18	cl43 d7 -dox	33.04	1.15E2	0	E - Extrapolated concentration in standard curve
True	255	G19	cl43 d7 dox 0-2	29.27	1.03E4	0
True	255	G20	cl43 d7 dox 2-5	30.49	2.71E3	0
True	65280	G23	water			0
True	255	H1	cl9 D0	28.06	3.36E4	0
True	255	H2	cl9 d2 -dox	29.10	1.22E4	0
True	255	H3	cl9 d2 dox 0-2	27.90	3.91E4	0
True	255	H4	cl9 d5 -dox	30.57	2.48E3	0
True	255	H5	cl9 d5 dox 0-2	29.02	1.32E4	0
True	255	H6	cl9 d5 dox 2-5	29.66	6.79E3	0
True	255	H7	cl9 d7 -dox	33.88	3.59E1	0	E - Extrapolated concentration in standard curve
True	255	H8	cl9 d7 dox 0-2	31.93	4.85E2	0	E - Extrapolated concentration in standard curve
True	255	H9	cl9 d7 dox 2-5	30.86	1.78E3	0
True	255	H12	cl43 D0	27.24	7.06E4	0
True	255	H13	cl43 d2 -dox	27.48	5.73E4	0
True	255	H14	cl43 d2 dox 0-2	28.48	2.26E4	0
True	255	H15	cl43 d5 -dox	29.67	6.69E3	0
True	255	H16	cl43 d5 dox 0-2	30.14	4.05E3	0
True	255	H17	cl43 d5 dox 2-5	32.06	4.14E2	0	E - Extrapolated concentration in standard curve
True	255	H18	cl43 d7 -dox	33.82	3.92E1	0	E - Extrapolated concentration in standard curve
True	255	H19	cl43 d7 dox 0-2	29.50	8.02E3	0
True	255	H20	cl43 d7 dox 2-5	30.23	3.66E3	0
True	65280	H23	water			0
