# Supplementary material for: BMP and FGF signaling interact to pattern mesoderm by controlling basic helix-loop-helix transcription factor activity
Source: eLife. 2018 Jun 7;7:e31018. doi: 10.7554/eLife.31018 (PMC6013256; doi:10.7554/eLife.31018)
Supplement: Figure 6—source data 1. [file elife-31018-fig6-data1.zip › Figure 6-source data 1/Id1 cl9&cl43.txt]

Experiment: 21-5-14_Amy Selected Filter: FAM (465-510)
Include	Color	Pos	Name	Cp	Concentration	Standard	Status
True	255	M1	cl9 D0	28.52	4.82E3	0
True	255	M2	cl9 d2 -dox	27.32	1.31E4	0
True	255	M3	cl9 d2 dox 0-2	25.10	7.77E4	0
True	255	M4	cl9 d5 -dox	27.18	1.48E4	0
True	255	M5	cl9 d5 dox 0-2	26.03	3.75E4	0
True	255	M6	cl9 d5 dox 2-5	28.71	4.10E3	0
True	255	M7	cl9 d7 -dox	27.89	8.20E3	0
True	255	M8	cl9 d7 dox 0-2	26.52	2.53E4	0
True	255	M9	cl9 d7 dox 2-5	28.10	6.87E3	0
True	255	M12	cl43 D0	27.31	1.33E4	0
True	255	M13	cl43 d2 -dox	25.69	4.89E4	0
True	255	M14	cl43 d2 dox 0-2	26.15	3.40E4	0
True	255	M15	cl43 d5 -dox	26.40	2.78E4	0
True	255	M16	cl43 d5 dox 0-2	25.76	4.65E4	0
True	255	M17	cl43 d5 dox 2-5	29.03	3.13E3	0
True	255	M18	cl43 d7 -dox	26.01	3.80E4	0
True	255	M19	cl43 d7 dox 0-2	26.17	3.36E4	0
True	255	M20	cl43 d7 dox 2-5	23.98	1.83E5	0
True	65280	M23	water			0
True	255	N1	cl9 D0	28.62	4.45E3	0
True	255	N2	cl9 d2 -dox	27.31	1.33E4	0
True	255	N3	cl9 d2 dox 0-2	25.01	8.32E4	0
True	255	N4	cl9 d5 -dox	27.27	1.37E4	0
True	255	N5	cl9 d5 dox 0-2	25.91	4.10E4	0
True	255	N6	cl9 d5 dox 2-5	28.72	4.06E3	0
True	255	N7	cl9 d7 -dox	27.89	8.23E3	0
True	255	N8	cl9 d7 dox 0-2	26.57	2.43E4	0
True	255	N9	cl9 d7 dox 2-5	27.96	7.71E3	0
True	255	N12	cl43 D0	27.37	1.26E4	0
True	255	N13	cl43 d2 -dox	25.65	5.08E4	0
True	255	N14	cl43 d2 dox 0-2	26.44	2.69E4	0
True	255	N15	cl43 d5 -dox	26.62	2.34E4	0
True	255	N16	cl43 d5 dox 0-2	25.77	4.59E4	0
True	255	N17	cl43 d5 dox 2-5	29.08	3.01E3	0
True	255	N18	cl43 d7 -dox	25.97	3.93E4	0
True	255	N19	cl43 d7 dox 0-2	26.12	3.47E4	0
True	255	N20	cl43 d7 dox 2-5	23.98	1.84E5	0
True	255	N23	water	40.00	7.28E-2	0	> - Late Cp call (last five cycles) has higher uncertainty
True	255	P1	A	36.53	2.82E0	0	E - Extrapolated concentration in standard curve
True	255	P2	B	36.42	3.13E0	0	E - Extrapolated concentration in standard curve
True	255	P3	C	35.70	6.48E0	0	E - Extrapolated concentration in standard curve
True	65280	P4	D			0
True	255	P5	E	35.60	7.17E0	0	E - Extrapolated concentration in standard curve
True	255	P6	F	35.72	6.34E0	0	E - Extrapolated concentration in standard curve
True	255	P7	G	35.34	9.24E0	0	E - Extrapolated concentration in standard curve
True	255	P8	H	35.59	7.20E0	0	E - Extrapolated concentration in standard curve
True	255	P9	I	36.62	2.56E0	0	E - Extrapolated concentration in standard curve
True	255	P12	J	34.31	2.54E1	0	E - Extrapolated concentration in standard curve
True	65280	P13	K			0
True	255	P14	L	36.63	2.54E0	0	E - Extrapolated concentration in standard curve
True	255	P15	M	36.45	3.03E0	0	E - Extrapolated concentration in standard curve
True	255	P16	N	37.34	1.22E0	0	E - Extrapolated concentration in standard curve
True	65280	P17	O			0
True	255	P18	P	34.64	1.84E1	0	E - Extrapolated concentration in standard curve
True	255	P19	Q	35.02	1.26E1	0	E - Extrapolated concentration in standard curve
True	255	P20	R	32.06	2.12E2	0	E - Extrapolated concentration in standard curve
